# Supplementary material for: 3-Phenyl-1-[2-(3-phenyl­isoquinolin-1-yl)­diselan­yl]isoquinoline
Source: Acta Crystallogr Sect E Struct Rep Online. 2008 Nov 8;64(Pt 12):o2295. doi: 10.1107/S160053680803609X (PMC2959858; doi:10.1107/S160053680803609X)
Supplement: Supplementary file 2 [file e-64-o2295-Isup2.hkl]

#


# h,k,l, Fc-squared, Fo-squared, sigma(Fo-squared) and status flag


#


data_I


_shelx_title ' nk1_m in C2/c'


_shelx_refln_list_code          4


_shelx_F_calc_maximum      459.17


_exptl_crystal_F_000      1128.00


_reflns_d_resolution_high  0.8255


 


loop_


 _symmetry_equiv_pos_as_xyz


 'x, y, z'


 '-x, y, -z+1/2'


 'x+1/2, y+1/2, z'


 '-x+1/2, y+1/2, -z+1/2'


 '-x, -y, -z'


 'x, -y, z-1/2'


 '-x+1/2, -y+1/2, -z'


 'x+1/2, -y+1/2, z-1/2'


 


_cell_length_a    11.2441


_cell_length_b    17.5590


_cell_length_c    13.2484


_cell_angle_alpha  90.000


_cell_angle_beta  115.082


_cell_angle_gamma  90.000


 


_shelx_F_squared_multiplier     1.000


 


loop_


 _refln_index_h


 _refln_index_k


 _refln_index_l


 _refln_F_squared_calc


 _refln_F_squared_meas


 _refln_F_squared_sigma


 _refln_observed_status


   2   0   0    23162.64    25930.96    390.21 o


   4   0   0    65182.41    74925.21   1111.92 o


   6   0   0     4825.68     4707.25     99.10 o


   8   0   0      931.95      859.41     48.48 o


  10   0   0     1469.96     1633.35     98.76 o


   1   1   0     3697.24     4518.52     62.19 o


   3   1   0      342.24      342.76     13.09 o


   5   1   0        2.75       26.31     15.59 o


   7   1   0      108.44       99.18     21.05 o


   9   1   0       44.32       28.00     31.38 o


  11   1   0        0.50        0.00     65.00 o


   0   2   0    31757.73    36050.01    666.01 o


   2   2   0     2296.58     2260.94     34.80 o


   4   2   0    18761.98    20626.79    227.33 o


   6   2   0     4401.64     4336.58     66.52 o


   8   2   0      854.76      801.70     34.62 o


  10   2   0     1009.10     1025.44     52.84 o


  12   2   0        7.59        0.00     98.64 o


   1   3   0     2833.38     2890.75     76.14 o


   3   3   0     5367.73     5531.34     68.60 o


   5   3   0     2343.85     2730.82     52.37 o


   7   3   0      917.52      878.14     31.73 o


   9   3   0        0.02       80.25     34.44 o


  11   3   0       55.16        0.00     67.13 o


   0   4   0    42231.18    46103.67    940.57 o


   2   4   0     2293.59     2123.65     40.99 o


   4   4   0    17318.28    19021.69    234.66 o


   6   4   0     5843.13     5702.10     80.75 o


   8   4   0      145.50      113.52     29.71 o


  10   4   0      264.45      210.06     48.51 o


  12   4   0        0.04        0.00     81.47 o


   1   5   0    10464.01    10617.14    132.10 o


   3   5   0     7411.69     7752.79    117.13 o


   5   5   0     1218.25     1253.53     42.27 o


   7   5   0     2209.87     2021.57     51.27 o


   9   5   0       87.81      105.42     42.18 o


  11   5   0      101.75      160.51     62.88 o


   0   6   0    34000.82    36860.46    552.66 o


   2   6   0     5767.46     5954.16     93.37 o


   4   6   0     2286.12     1988.61     49.33 o


   6   6   0     2327.98     2084.47     68.60 o


   8   6   0      288.62      345.72     42.66 o


  10   6   0      202.51      238.70     49.40 o


   1   7   0     4404.70     3941.09     52.88 o


   3   7   0    27266.60    30112.17    401.72 o


   5   7   0      186.80      154.13     28.45 o


   7   7   0     6567.85     6249.02    119.02 o


   9   7   0        8.12       17.11     41.01 o


  11   7   0      256.62      296.29     69.00 o


   0   8   0     3418.32     2973.47     69.39 o


   2   8   0     3476.78     3540.46     67.22 o


   4   8   0     4225.70     4409.26     84.87 o


   6   8   0     1881.19     1838.96     58.73 o


   8   8   0      764.27      686.49     50.38 o


  10   8   0      173.25      123.57     49.39 o


   1   9   0     6872.99     6448.16     82.77 o


   3   9   0     6913.57     6625.91    111.78 o


   5   9   0      380.42      369.98     36.43 o


   7   9   0     1227.09     1162.22     56.59 o


   9   9   0        3.91        0.00     45.38 o


  11   9   0      175.09      119.97     94.69 o


   0  10   0     7129.41     7027.94    473.85 o


   2  10   0     5637.27     5855.74    101.54 o


   4  10   0     1965.41     2027.99     61.39 o


   6  10   0     4099.21     4131.81     94.82 o


   8  10   0      111.86       69.78     46.09 o


  10  10   0      150.35      187.15     59.45 o


   1  11   0     8215.06     7833.05    133.42 o


   3  11   0     3493.88     3385.06     83.45 o


   5  11   0      724.99      658.47     46.78 o


   7  11   0      421.47      514.83     63.06 o


   9  11   0        0.78        1.19     51.15 o


   0  12   0       93.19       69.48     31.59 o


   2  12   0       40.69       41.43     28.24 o


   4  12   0       14.90       24.93     48.26 o


   6  12   0       29.76        6.26     43.27 o


   8  12   0       80.85       60.17     50.61 o


  10  12   0       11.18        0.00     63.52 o


   1  13   0     4602.96     4446.52     89.40 o


   3  13   0     6123.14     6409.04    121.38 o


   5  13   0       92.90        0.00     41.28 o


   7  13   0      565.84      704.49     77.92 o


   9  13   0       97.48       73.45     55.42 o


   0  14   0       96.25      182.53     79.06 o


   2  14   0        1.19        0.00     34.34 o


   4  14   0       38.47       50.19     40.87 o


   6  14   0       39.77        0.00     48.19 o


   8  14   0      404.73      409.77     57.99 o


   1  15   0     2542.24     2425.35     89.52 o


   3  15   0     2710.35     2755.80     80.59 o


   5  15   0      227.03      240.26     49.93 o


   7  15   0     1157.73     1185.43     71.35 o


   0  16   0      259.64      126.44     98.40 o


   2  16   0        4.26       51.40     62.49 o


   4  16   0      724.63      690.51     58.10 o


   6  16   0       46.56      131.50     54.96 o


   8  16   0      174.43      210.29     59.72 o


   1  17   0     2596.90     2752.52    208.52 o


   3  17   0     3727.83     3578.10    160.46 o


   5  17   0        0.19        0.00     73.10 o


   7  17   0      694.96      779.63     69.53 o


   0  18   0       21.06        0.00    101.30 o


   2  18   0       83.43       69.29     78.17 o


   4  18   0      287.32      388.15     71.65 o


   6  18   0       73.01        6.54     57.94 o


   1  19   0        9.88       44.52     91.51 o


   3  19   0      483.29      543.79     91.72 o


   5  19   0       26.40       30.61     72.03 o


   0  20   0     1040.44     1247.25    152.31 o


   2  20   0       55.14       12.49     80.20 o


   4  20   0      312.87      385.98     95.68 o


   1  21   0        2.31        0.00     87.61 o


 -11   1   1      236.24      218.11     51.28 o


  -9   1   1     1036.64     1108.85     45.36 o


  -7   1   1     1110.98     1087.63     36.86 o


  -5   1   1    22123.56    23669.55    262.54 o


  -3   1   1     2348.04     2492.93     40.02 o


  -1   1   1    19549.14    23321.37    268.60 o


   1   1   1     5054.99     6041.50     85.17 o


   3   1   1    17689.59    19483.44    212.26 o


   5   1   1     9096.66     8728.06    108.34 o


   7   1   1      812.01      790.61     31.08 o


   9   1   1     1292.18     1306.11     52.28 o


  11   1   1       14.36       61.17     75.91 o


 -12   2   1        1.04        0.00     71.68 o


 -10   2   1      190.08      229.84     43.34 o


  -8   2   1       96.47       52.20     35.97 o


  -6   2   1      143.43      143.27     20.75 o


  -4   2   1       53.29       35.59     13.30 o


  -2   2   1     3903.17     4118.67     51.00 o


   0   2   1      213.99      216.30      7.78 o


   2   2   1      190.65      171.65     10.24 o


   4   2   1     2605.71     2826.32     70.82 o


   6   2   1     1226.43     1188.66     32.02 o


   8   2   1      381.02      366.56     31.61 o


  10   2   1        7.02       10.48     64.79 o


 -11   3   1      210.54      140.44     53.76 o


  -9   3   1     1665.39     1779.10     58.10 o


  -7   3   1     1849.17     1844.12     43.65 o


  -5   3   1    14694.32    15467.37    194.26 o


  -3   3   1      819.93      913.51     20.61 o


  -1   3   1    37633.10    43860.34    460.81 o


   1   3   1      526.14      493.86     17.88 o


   3   3   1     9902.22    10717.81    135.81 o


   5   3   1     1323.50     1093.18     27.97 o


   7   3   1      565.72      530.40     34.60 o


   9   3   1     1697.44     1595.32     63.96 o


  11   3   1        0.72        0.00     59.44 o


 -12   4   1       23.99        0.00     61.57 o


 -10   4   1       96.07      121.91     48.62 o


  -8   4   1     1112.03     1081.04     42.95 o


  -6   4   1     2160.65     2207.64     54.91 o


  -4   4   1     2112.50     2146.32     40.76 o


  -2   4   1     1238.53     1257.38     27.61 o


   0   4   1     1425.89     1533.03     29.72 o


   2   4   1     3951.68     4239.12     60.00 o


   4   4   1       44.05       34.63     15.47 o


   6   4   1     1140.56     1066.95     30.98 o


   8   4   1      691.41      597.58     44.86 o


  10   4   1      147.63      111.04     78.45 o


 -11   5   1      208.52      154.52     53.63 o


  -9   5   1      425.46      452.54     48.44 o


  -7   5   1      860.13      832.53     35.65 o


  -5   5   1     9344.90     9710.53    149.56 o


  -3   5   1     2001.27     1817.60     53.46 o


  -1   5   1    44509.65    48713.68    512.97 o


   1   5   1     6906.32     6535.42     86.43 o


   3   5   1    12358.25    13228.84    186.33 o


   5   5   1     5008.39     4672.39     67.86 o


   7   5   1     1817.05     1641.91     55.66 o


   9   5   1     1317.94     1367.95     61.67 o


  11   5   1        2.21        6.80     66.37 o


 -12   6   1      135.88      164.06     66.56 o


 -10   6   1      266.74      251.57     50.85 o


  -8   6   1      601.95      575.33     54.86 o


  -6   6   1     1956.39     1705.77     43.18 o


  -4   6   1     2293.01     2284.08     52.72 o


  -2   6   1    12808.49    13228.46    162.24 o


   0   6   1      280.76      244.41     12.58 o


   2   6   1    15330.06    16632.54    227.84 o


   4   6   1      815.80      716.94     25.98 o


   6   6   1     3068.17     3040.32     71.20 o


   8   6   1      476.13      454.08     44.44 o


  10   6   1       37.46        0.64     67.18 o


 -11   7   1      229.40      256.83     54.88 o


  -9   7   1      107.33      111.51     63.65 o


  -7   7   1     1173.33     1105.87     51.02 o


  -5   7   1     3870.43     3738.70     77.04 o


  -3   7   1        4.50        0.00     20.54 o


  -1   7   1     4854.42     4435.73     58.58 o


   1   7   1     2199.40     2128.14     41.88 o


   3   7   1     9124.97    10342.76    154.82 o


   5   7   1     4671.88     4699.21     90.54 o


   7   7   1      313.68      342.06     42.83 o


   9   7   1      272.58      294.08     56.24 o


  11   7   1       22.07      136.21     76.10 o


 -10   8   1        0.47        0.00     47.05 o


  -8   8   1     3154.49     3129.87     85.26 o


  -6   8   1     1692.75     1655.87     69.27 o


  -4   8   1     9905.63    10297.96    159.03 o


  -2   8   1    24222.48    26222.34    310.92 o


   0   8   1     1525.42     1319.23     27.28 o


   2   8   1    10334.61    10308.28    153.27 o


   4   8   1       53.04       44.30     26.93 o


   6   8   1     3020.61     2978.64     74.69 o


   8   8   1      306.94      256.45     45.51 o


  10   8   1      298.25      207.75     58.76 o


 -11   9   1       89.16      120.76     55.34 o


  -9   9   1       77.51        5.47     46.85 o


  -7   9   1     2344.92     2250.50     71.04 o


  -5   9   1     5534.97     5478.44    104.53 o


  -3   9   1       19.60       25.01     25.44 o


  -1   9   1     5166.92     5109.40     68.94 o


   1   9   1       19.19       24.52     18.28 o


   3   9   1     1010.74      986.53     40.44 o


   5   9   1      906.73      836.01     43.82 o


   7   9   1       18.50        0.00     39.85 o


   9   9   1      382.91      418.13     49.85 o


 -10  10   1       11.89        0.00     49.62 o


  -8  10   1     1655.21     1698.21    101.65 o


  -6  10   1     4739.70     4746.71    178.87 o


  -4  10   1     4669.62     4762.97     94.43 o


  -2  10   1    13527.87    12951.97    152.98 o


   0  10   1     1640.03     1514.96     38.73 o


   2  10   1    15873.46    16031.38    231.09 o


   4  10   1      105.02      133.10     34.51 o


   6  10   1     4611.67     4615.80    108.00 o


   8  10   1      204.16      184.82     47.32 o


  10  10   1      164.12      205.94     61.20 o


  -9  11   1        5.49        0.00     49.36 o


  -7  11   1       64.79       25.28     43.97 o


  -5  11   1       45.62       35.47     38.02 o


  -3  11   1       85.39       72.25     30.51 o


  -1  11   1      709.51      642.38     24.78 o


   1  11   1     2262.84     2031.82     68.07 o


   3  11   1      188.40      162.12     36.96 o


   5  11   1     1516.19     1599.80     53.12 o


   7  11   1        9.43        8.86     44.28 o


   9  11   1       83.86      103.55     55.27 o


 -10  12   1       11.22       29.57     53.58 o


  -8  12   1     1362.29     1423.50     70.47 o


  -6  12   1      395.12      360.61     47.24 o


  -4  12   1     4669.38     4485.27     96.59 o


  -2  12   1     9930.13     9379.70    151.43 o


   0  12   1     1594.71     1449.27     41.18 o


   2  12   1    10484.62    10563.58    168.31 o


   4  12   1      154.45      172.46     39.37 o


   6  12   1     4065.63     4041.53    114.00 o


   8  12   1      302.96      251.28     52.45 o


  -9  13   1       63.60       49.49     54.42 o


  -7  13   1       61.49       61.42     49.71 o


  -5  13   1       23.07        0.00     48.78 o


  -3  13   1      401.04      453.67     41.93 o


  -1  13   1        1.21        0.00     27.48 o


   1  13   1       35.92       21.01     29.91 o


   3  13   1        8.90        0.00     36.39 o


   5  13   1        8.89        7.82     41.91 o


   7  13   1       44.22        0.00     47.57 o


   9  13   1        4.55        0.00     58.26 o


  -8  14   1     1913.87     1798.16     80.52 o


  -6  14   1      659.89      619.00     56.37 o


  -4  14   1     3507.41     3503.85     89.25 o


  -2  14   1     5943.76     5775.99    126.65 o


   0  14   1     1056.51     1021.28     58.43 o


   2  14   1     2632.24     2542.53     71.86 o


   4  14   1       31.94       92.07     41.65 o


   6  14   1      196.18      187.96     50.45 o


   8  14   1      296.70      300.36     67.40 o


  -9  15   1      137.02       50.65     59.55 o


  -7  15   1      146.59       43.59     52.14 o


  -5  15   1      404.43      419.77     55.90 o


  -3  15   1       57.80       24.72     41.51 o


  -1  15   1      499.55      431.23     65.47 o


   1  15   1      344.55      344.87     53.61 o


   3  15   1      466.92      514.74     79.64 o


   5  15   1       97.45      200.06     50.59 o


   7  15   1      311.30      380.10     66.32 o


  -8  16   1      498.96      584.33     67.36 o


  -6  16   1      381.09      329.98     57.39 o


  -4  16   1     1229.35     1264.24     62.74 o


  -2  16   1     2724.31     2659.54     94.24 o


   0  16   1      264.72      393.43     68.63 o


   2  16   1     5276.54     5329.71    165.09 o


   4  16   1      232.88      259.90     50.86 o


   6  16   1     1059.94     1117.72    104.93 o


  -7  17   1        3.89       23.49     56.08 o


  -5  17   1      623.77      660.75     60.04 o


  -3  17   1      520.66      469.13     66.48 o


  -1  17   1      720.43      745.63    110.73 o


   1  17   1      607.00      625.99     82.23 o


   3  17   1      382.12      394.14     67.03 o


   5  17   1      114.07      186.87     55.12 o


   7  17   1      286.42      411.56     87.06 o


  -6  18   1      114.23       52.80     54.04 o


  -4  18   1      934.58     1048.56     81.46 o


  -2  18   1     2412.92     2594.33    125.79 o


   0  18   1       10.84        0.00     70.33 o


   2  18   1     1569.44     1666.47    107.26 o


   4  18   1       34.92       87.28    115.05 o


   6  18   1      453.79      409.21     65.08 o


  -5  19   1      422.20      564.58     77.72 o


  -3  19   1       26.40       77.59     80.34 o


  -1  19   1      785.92      723.36     95.13 o


   1  19   1        3.80       56.52     78.36 o


   3  19   1      463.31      575.63     93.50 o


   5  19   1      113.02      142.99     74.68 o


  -4  20   1      291.27      235.32     86.34 o


  -2  20   1      321.99      229.91     91.46 o


   0  20   1      109.51        6.86    125.35 o


   2  20   1      486.87      491.01     93.68 o


  -1  21   1      365.15      507.80    143.97 o


   1  21   1      204.63       94.89    135.99 o


 -12   0   2       75.84      214.06     87.69 o


 -10   0   2     3304.21     3254.41    103.10 o


  -8   0   2        1.74        0.00     34.99 o


  -6   0   2      352.50      227.19     30.79 o


  -4   0   2     2643.24     2971.56     64.89 o


  -2   0   2     4915.40     5158.86     89.39 o


   0   0   2    37294.29    43885.29   1374.65 o


   2   0   2     6725.51     7512.01    155.98 o


   4   0   2    23175.17    23855.49    370.93 o


   6   0   2        4.17        0.00     24.71 o


   8   0   2     2836.49     2765.63    103.90 o


  10   0   2       84.72       61.65     71.56 o


 -11   1   2        0.07       21.33     50.19 o


  -9   1   2       35.26       77.02     30.96 o


  -7   1   2        0.98        7.45     22.46 o


  -5   1   2     6253.43     6986.20     90.88 o


  -3   1   2      573.81      622.10     18.82 o


  -1   1   2     8873.74     9691.48    106.85 o


   1   1   2      326.74      317.02     12.34 o


   3   1   2      748.63      757.07     22.40 o


   5   1   2       64.97       53.67     17.03 o


   7   1   2       76.82       55.16     22.95 o


   9   1   2        1.38        8.61     42.57 o


  11   1   2       21.76      124.02     80.75 o


 -12   2   2      121.71       84.39     88.61 o


 -10   2   2     1528.24     1660.18     78.21 o


  -8   2   2       34.03        0.00     26.15 o


  -6   2   2    15992.72    16402.49    192.41 o


  -4   2   2     6892.91     7550.69     93.61 o


  -2   2   2    74545.21    82590.42    862.35 o


   0   2   2   100735.95   115714.78   1350.24 o


   2   2   2    17758.89    20298.66    219.71 o


   4   2   2    25616.66    27485.97    299.69 o


   6   2   2       44.21       39.07     23.31 o


   8   2   2      622.05      611.06     41.38 o


  10   2   2       97.70      110.83    130.67 o


 -11   3   2       16.99       18.73     51.76 o


  -9   3   2       93.49       72.72     33.82 o


  -7   3   2     1075.74     1092.62     46.27 o


  -5   3   2     3428.74     3578.37     55.92 o


  -3   3   2     6853.98     7493.56     90.75 o


  -1   3   2    46132.81    48620.38    682.70 o


   1   3   2     7282.42     7492.46    133.39 o


   3   3   2     3174.91     3502.68     77.83 o


   5   3   2      826.83      772.54     25.30 o


   7   3   2        5.27        0.00     27.26 o


   9   3   2      301.80      296.37     63.03 o


  11   3   2       26.98        0.00    118.95 o


 -12   4   2      104.76       42.60     57.27 o


 -10   4   2      718.08      676.46     56.69 o


  -8   4   2      185.81      168.24     31.11 o


  -6   4   2     9794.22     9539.66    121.42 o


  -4   4   2      202.78      228.26     16.75 o


  -2   4   2     6132.07     6253.40    105.71 o


   0   4   2      611.50      767.60     20.16 o


   2   4   2     7043.44     7846.83    101.22 o


   4   4   2     6209.70     5514.90     73.62 o


   6   4   2       55.99       28.05     23.14 o


   8   4   2      705.04      780.98     66.86 o


  10   4   2       17.21        0.00     62.62 o


 -11   5   2       45.22       98.30     53.01 o


  -9   5   2      942.07      999.59     55.58 o


  -7   5   2     2422.83     2290.04     54.80 o


  -5   5   2     1954.76     2027.86     39.68 o


  -3   5   2    12287.94    13284.52    165.26 o


  -1   5   2     2637.55     2470.21     36.75 o


   1   5   2    15218.57    15589.46    178.77 o


   3   5   2     4525.92     5079.95     66.92 o


   5   5   2     1678.91     1584.90     34.90 o


   7   5   2     3248.67     3025.22     73.77 o


   9   5   2      225.12      233.63     94.77 o


  11   5   2       66.35        0.00     91.14 o


 -12   6   2       74.14        0.00     56.06 o


 -10   6   2      752.82      721.92     62.43 o


  -8   6   2       18.94        0.00     42.22 o


  -6   6   2     3827.42     3647.64     67.46 o


  -4   6   2     2057.98     2045.58     42.31 o


  -2   6   2     5688.37     5414.03     69.15 o


   0   6   2     2171.29     2028.70     43.88 o


   2   6   2     5964.58     6241.76     87.63 o


   4   6   2     4732.44     4477.26     63.29 o


   6   6   2      329.04      370.50     35.19 o


   8   6   2      703.15      683.10     56.37 o


  10   6   2        7.09        8.99     67.33 o


 -11   7   2      196.87      250.76     54.79 o


  -9   7   2       11.52       77.38     42.01 o


  -7   7   2     5454.20     5132.18    107.16 o


  -5   7   2      268.69      303.66     23.85 o


  -3   7   2    21673.36    22950.11    286.32 o


  -1   7   2        7.35       18.66     12.36 o


   1   7   2     9336.04     8876.04    118.29 o


   3   7   2     1004.09     1014.40     32.81 o


   5   7   2     4802.39     4830.58    103.99 o


   7   7   2     1182.29     1076.63     59.01 o


   9   7   2       11.33       52.43     64.67 o


 -12   8   2       29.16        0.00     54.29 o


 -10   8   2      289.13      282.26     56.98 o


  -8   8   2      312.34      293.96     44.90 o


  -6   8   2     4472.80     4086.78     88.29 o


  -4   8   2      331.14      358.21     23.33 o


  -2   8   2    16148.37    17918.63    201.51 o


   0   8   2     6799.90     6405.53     81.64 o


   2   8   2     1015.06     1146.89     31.36 o


   4   8   2     2724.24     2677.78     64.04 o


   6   8   2      506.77      544.23     42.34 o


   8   8   2      358.98      331.57     54.68 o


  10   8   2       32.20        0.00     68.46 o


 -11   9   2      101.06       30.82     53.06 o


  -9   9   2     1316.45     1320.60     66.36 o


  -7   9   2     3329.43     3204.02     82.65 o


  -5   9   2     1473.54     1508.41     52.21 o


  -3   9   2    10657.12     9804.92    140.83 o


  -1   9   2      353.05      319.02     18.75 o


   1   9   2    19389.29    19212.78    240.62 o


   3   9   2     2143.20     2221.11     57.30 o


   5   9   2     2643.83     2604.87     68.88 o


   7   9   2      571.99      551.76     48.46 o


   9   9   2      128.18      179.59     71.05 o


 -10  10   2       16.73        0.00     51.42 o


  -8  10   2      635.32      623.97     54.32 o


  -6  10   2      688.42      665.52     47.25 o


  -4  10   2     1377.01     1335.70     49.54 o


  -2  10   2      714.53      648.33     24.32 o


   0  10   2       11.42       12.44     15.59 o


   2  10   2       49.51       10.47     25.15 o


   4  10   2      298.08      286.95     35.76 o


   6  10   2      311.95      408.72     46.23 o


   8  10   2       83.77      111.48     71.92 o


  10  10   2       81.84        0.00     73.21 o


 -11  11   2       25.08        1.88     54.18 o


  -9  11   2     1361.55     1209.59     67.16 o


  -7  11   2      136.65      157.52     43.90 o


  -5  11   2     1388.21     1399.69     58.30 o


  -3  11   2     4305.28     3865.85     81.44 o


  -1  11   2       50.55       51.88     18.62 o


   1  11   2    20191.33    20231.74    257.25 o


   3  11   2     1200.34     1216.29     48.99 o


   5  11   2     2808.63     3002.88     81.12 o


   7  11   2      405.69      512.09     74.50 o


   9  11   2       81.14      154.85     73.44 o


 -10  12   2        1.47       11.98     51.77 o


  -8  12   2     1044.75     1003.82     62.91 o


  -6  12   2      316.29      294.30     44.84 o


  -4  12   2      237.10      128.58     49.45 o


  -2  12   2      257.16      288.21     48.19 o


   0  12   2       76.23       84.32     26.00 o


   2  12   2       98.38      110.49     32.30 o


   4  12   2      502.01      518.89     45.89 o


   6  12   2      538.31      653.34     61.97 o


   8  12   2        3.79       13.29     53.41 o


  -9  13   2      679.38      636.93     63.35 o


  -7  13   2      943.71      938.76     61.31 o


  -5  13   2     1572.63     1601.47     63.82 o


  -3  13   2     5598.45     5408.69    107.57 o


  -1  13   2       77.60       63.04     41.36 o


   1  13   2     9254.52     8819.91    148.27 o


   3  13   2       71.94       59.21     38.18 o


   5  13   2     4660.07     4918.76    113.04 o


   7  13   2      169.76      163.68     58.41 o


  -8  14   2      390.20      469.23     60.39 o


  -6  14   2      108.33      115.88     46.21 o


  -4  14   2      869.03      823.87     54.13 o


  -2  14   2       80.70       18.12     54.48 o


   0  14   2      328.79      386.05     48.02 o


   2  14   2        8.86        0.00     52.83 o


   4  14   2      145.37      187.42     45.78 o


   6  14   2      149.74       72.83     50.98 o


   8  14   2       30.21        5.86     62.16 o


  -9  15   2      645.58      693.24     99.38 o


  -7  15   2      779.07      752.98     62.16 o


  -5  15   2      980.46      913.83     65.15 o


  -3  15   2     6159.64     5639.44    188.30 o


  -1  15   2        4.19        0.00     55.92 o


   1  15   2    10300.62    10314.19    173.78 o


   3  15   2     1520.68     1720.02     68.62 o


   5  15   2     1040.14     1184.11     66.90 o


   7  15   2      675.20      679.26     73.61 o


  -8  16   2       70.83       44.64     58.15 o


  -6  16   2      210.90      224.04     63.80 o


  -4  16   2      243.61      261.02    114.73 o


  -2  16   2      190.59      184.71     67.67 o


   0  16   2        9.30        0.00     60.17 o


   2  16   2       34.73        9.66     42.38 o


   4  16   2       55.04      126.68     52.13 o


   6  16   2        1.73        0.00     67.94 o


  -7  17   2      179.64      110.26     56.85 o


  -5  17   2      225.83      194.71     64.38 o


  -3  17   2     1051.45      972.36    126.68 o


  -1  17   2       17.78       20.30     69.66 o


   1  17   2     1943.86     2036.19    121.24 o


   3  17   2      259.53      321.42     52.20 o


   5  17   2      436.71      608.91     90.51 o


  -6  18   2      604.38      577.93    131.32 o


  -4  18   2      142.72      258.03     90.11 o


  -2  18   2     1295.41     1363.36    101.45 o


   0  18   2       51.37        0.00     69.81 o


   2  18   2      330.58      244.68     76.04 o


   4  18   2      247.72      242.30     68.75 o


  -5  19   2      968.03      957.62     84.23 o


  -3  19   2     1417.32     1526.81    131.03 o


  -1  19   2      343.93      366.43     83.91 o


   1  19   2     1035.30      952.05    111.81 o


   3  19   2      251.40      299.08     91.54 o


  -4  20   2      117.78      102.87    101.06 o


  -2  20   2      723.66      895.71    109.64 o


   0  20   2      271.44      381.69     87.36 o


   2  20   2      467.52      393.81     94.59 o


  -1  21   2      435.77      359.01     92.83 o


 -13   1   3        0.63       53.84     81.17 o


 -11   1   3      807.95      887.69     56.48 o


  -9   1   3       50.61       27.03     31.28 o


  -7   1   3    11077.98    11546.86    146.66 o


  -5   1   3    14529.11    16162.85    187.32 o


  -3   1   3     4989.70     4663.61     62.77 o


  -1   1   3    32972.85    36840.38    389.46 o


   1   1   3      144.61      129.14     14.71 o


   3   1   3    14745.22    15334.29    191.18 o


   5   1   3      726.29      670.72     25.22 o


   7   1   3      542.93      495.47     38.57 o


   9   1   3      182.98      142.87     44.15 o


 -12   2   3        6.24       78.88     66.15 o


 -10   2   3       61.80       65.60     40.32 o


  -8   2   3      428.24      488.84     33.33 o


  -6   2   3       42.59       55.64     22.74 o


  -4   2   3     3884.24     3925.04     58.80 o


  -2   2   3    14338.13    15873.86    175.90 o


   0   2   3     1535.27     1493.22     51.96 o


   2   2   3      253.09      249.49     13.03 o


   4   2   3      567.85      573.00     40.15 o


   6   2   3      265.00      251.91     23.63 o


   8   2   3       80.09      108.91     40.76 o


  10   2   3       19.41        0.00     57.06 o


 -13   3   3       25.90       11.46     68.68 o


 -11   3   3      850.29      930.60     65.34 o


  -9   3   3       32.07       49.64     33.69 o


  -7   3   3     6351.59     6124.23     90.77 o


  -5   3   3     8458.03     9066.95    114.22 o


  -3   3   3    40573.19    44116.73    469.99 o


  -1   3   3   210841.09   234892.59   2807.29 o


   1   3   3      172.32      173.42     11.53 o


   3   3   3    21427.63    23231.88    255.28 o


   5   3   3      352.02      339.73     21.50 o


   7   3   3     1732.36     1634.27     65.23 o


   9   3   3      401.52      368.14     67.22 o


 -12   4   3      176.15      148.46     59.87 o


 -10   4   3       12.84        7.42     46.30 o


  -8   4   3     2243.36     2173.36     63.21 o


  -6   4   3      129.78      156.70     22.41 o


  -4   4   3     9837.82     9793.16    119.07 o


  -2   4   3      752.89      736.78     24.44 o


   0   4   3      904.73      773.66     48.04 o


   2   4   3     7925.33     9337.71    130.72 o


   4   4   3      690.43      677.95     23.78 o


   6   4   3     2609.85     2334.15     47.90 o


   8   4   3        2.28        0.00     52.12 o


  10   4   3       45.06      105.44     69.14 o


 -11   5   3      581.02      646.87     60.55 o


  -9   5   3       46.01       26.49     60.02 o


  -7   5   3     5970.47     5599.42    112.13 o


  -5   5   3     2913.81     3030.13     51.43 o


  -3   5   3    13066.14    13342.43    153.58 o


  -1   5   3    17639.80    18260.68    250.19 o


   1   5   3        9.15       17.61     13.26 o


   3   5   3    15455.69    16477.15    186.59 o


   5   5   3      585.05      582.71     25.69 o


   7   5   3     1626.00     1433.26     64.62 o


   9   5   3      173.00      245.10     86.31 o


 -12   6   3       53.94      156.79     59.13 o


 -10   6   3      314.99      213.62     49.50 o


  -8   6   3     2042.11     1969.17     66.17 o


  -6   6   3      351.72      368.60     29.23 o


  -4   6   3     7783.65     7792.23     99.22 o


  -2   6   3      297.90      343.40     18.83 o


   0   6   3     2843.28     2367.71     60.92 o


   2   6   3     2141.89     1983.51     34.89 o


   4   6   3       18.97        9.27     17.04 o


   6   6   3       88.73      152.68     38.58 o


   8   6   3      457.35      450.93     69.81 o


  10   6   3       68.24        0.00     63.76 o


 -11   7   3      273.75      306.28     56.64 o


  -9   7   3       95.88       40.45     43.29 o


  -7   7   3    10539.54     9809.30    164.26 o


  -5   7   3     2669.86     2508.58     53.33 o


  -3   7   3    22962.44    25284.33    278.80 o


  -1   7   3     8891.19     8670.07    105.62 o


   1   7   3      308.31      295.49     16.29 o


   3   7   3     6871.00     6852.50    100.11 o


   5   7   3      844.05      899.21     51.02 o


   7   7   3     1076.89      991.55     61.32 o


   9   7   3      127.10        9.68     62.88 o


 -12   8   3      175.03       93.83     56.78 o


 -10   8   3        3.34       12.75     65.43 o


  -8   8   3      939.58      992.67     55.30 o


  -6   8   3      106.26      101.75     33.89 o


  -4   8   3     6618.90     6231.19     94.20 o


  -2   8   3     1912.64     1972.47     37.61 o


   0   8   3    13670.75    13265.94    154.08 o


   2   8   3     2618.19     2580.48     50.16 o


   4   8   3     1375.98     1467.28     62.77 o


   6   8   3      821.67      924.90     58.06 o


   8   8   3       52.82       91.65    117.01 o


  10   8   3      107.91        0.00     67.99 o


 -11   9   3       45.40       73.56     52.95 o


  -9   9   3       60.16       61.47     46.57 o


  -7   9   3      390.01      427.68     44.14 o


  -5   9   3       24.03       34.89     35.68 o


  -3   9   3     1028.60      879.20     31.35 o


  -1   9   3     5162.07     5049.70     79.52 o


   1   9   3       44.92       69.49     20.07 o


   3   9   3     1198.80     1223.27     68.32 o


   5   9   3      332.85      348.45     44.48 o


   7   9   3       99.12        0.00     46.46 o


   9   9   3       32.90        0.00     65.84 o


 -10  10   3      385.80      525.23     58.62 o


  -8  10   3     1226.06     1278.85     62.35 o


  -6  10   3      872.88      820.12     48.08 o


  -4  10   3    15604.99    15358.19    227.98 o


  -2  10   3     1078.56     1201.69     31.55 o


   0  10   3    10747.37    10423.20    143.80 o


   2  10   3     4408.64     4594.75     89.29 o


   4  10   3     3687.48     3745.42    105.09 o


   6  10   3     2230.71     2248.99    105.79 o


   8  10   3       65.66        0.00     63.22 o


 -11  11   3       14.63       14.45     54.57 o


  -9  11   3      160.42      126.57     52.49 o


  -7  11   3      889.00      803.07     54.16 o


  -5  11   3      247.01      228.75     40.04 o


  -3  11   3     1040.25     1064.39     45.68 o


  -1  11   3       34.13       75.55     21.39 o


   1  11   3      126.65       91.68     25.33 o


   3  11   3      135.67      137.53     34.90 o


   5  11   3      263.21      357.32     43.39 o


   7  11   3       15.60       27.74     51.31 o


   9  11   3       24.42       13.35     67.72 o


 -10  12   3      248.28      197.52     90.31 o


  -8  12   3     1943.72     1890.09     75.36 o


  -6  12   3      247.13      207.57     43.97 o


  -4  12   3     8330.80     8119.71    212.30 o


  -2  12   3      589.73      572.80     31.15 o


   0  12   3     8376.21     8043.95    121.78 o


   2  12   3     1632.58     1666.95     56.14 o


   4  12   3     1317.49     1313.99     70.42 o


   6  12   3      659.60      810.78     67.54 o


   8  12   3       53.81       33.43     95.01 o


  -9  13   3       55.71       22.15     54.90 o


  -7  13   3       14.60       18.20     46.97 o


  -5  13   3      201.45      181.23     51.83 o


  -3  13   3      381.11      413.78     41.41 o


  -1  13   3      326.39      293.61     30.68 o


   1  13   3      601.33      513.29     45.40 o


   3  13   3      114.31       71.43     39.73 o


   5  13   3      520.41      645.11     68.91 o


   7  13   3        5.91       31.92     92.08 o


 -10  14   3      268.67      314.32     62.81 o


  -8  14   3      583.16      576.70     61.21 o


  -6  14   3      285.32      253.88     49.78 o


  -4  14   3     4930.27     4658.90    104.19 o


  -2  14   3      630.99      690.28    107.69 o


   0  14   3    11478.88    11113.06    179.10 o


   2  14   3     1929.69     2120.25     68.74 o


   4  14   3     1792.07     1938.13     73.62 o


   6  14   3      315.77      359.35     65.20 o


  -9  15   3      212.89      270.13     63.08 o


  -7  15   3       17.32       22.35     51.54 o


  -5  15   3      403.88      454.62     63.33 o


  -3  15   3        0.53        0.00     51.56 o


  -1  15   3       14.62        0.00     56.33 o


   1  15   3      208.63      257.26     43.02 o


   3  15   3      166.26      201.05     46.10 o


   5  15   3        5.74       17.62     50.30 o


   7  15   3      106.51      110.03     63.01 o


  -8  16   3      556.68      550.67     65.74 o


  -6  16   3      248.64      218.83     52.69 o


  -4  16   3     2594.70     2527.44     98.19 o


  -2  16   3       73.81       44.91     65.50 o


   0  16   3      892.79      930.90     83.20 o


   2  16   3      622.99      795.47     56.72 o


   4  16   3       91.92      153.51     51.54 o


   6  16   3       84.63      190.31     68.40 o


  -7  17   3       18.55        0.00     53.38 o


  -5  17   3      126.02        0.00     59.87 o


  -3  17   3      350.32      263.49     97.43 o


  -1  17   3      658.86      687.80     91.39 o


   1  17   3       10.47        4.29     67.26 o


   3  17   3      256.12      285.82     55.79 o


   5  17   3       11.91       27.48     61.73 o


  -6  18   3      150.88      191.47     73.56 o


  -4  18   3      739.00      768.34     77.71 o


  -2  18   3       42.61       23.17     76.50 o


   0  18   3      702.09      676.70     87.15 o


   2  18   3      640.73      825.19     92.48 o


   4  18   3      117.40      175.13     57.51 o


  -5  19   3     1032.09      979.14     86.24 o


  -3  19   3      107.46       27.88     81.43 o


  -1  19   3     1132.10      992.22    100.80 o


   1  19   3       65.31      137.50     80.48 o


   3  19   3      511.62      575.51     94.00 o


  -4  20   3      757.29      795.35    101.22 o


  -2  20   3       20.13       77.50     87.34 o


   0  20   3      688.13      957.54    100.78 o


   2  20   3      252.26      231.84     88.71 o


 -12   0   4      199.45      219.95     87.43 o


 -10   0   4      653.89      728.51     88.74 o


  -8   0   4     6615.91     6636.17    143.21 o


  -6   0   4     7639.78     7901.49    150.28 o


  -4   0   4     7659.99     7300.87    133.48 o


  -2   0   4    49522.37    54199.39    809.65 o


   0   0   4      107.07      137.05     24.12 o


   2   0   4    16295.81    16645.40    472.76 o


   4   0   4     1001.10     1011.58     53.34 o


   6   0   4     1279.65     1295.19    149.53 o


   8   0   4      549.56      438.46     66.36 o


 -13   1   4        1.50       14.55     79.65 o


 -11   1   4      208.68      209.34     46.83 o


  -9   1   4      161.97      242.01     35.05 o


  -7   1   4      511.10      543.84     30.80 o


  -5   1   4     1053.49     1030.05     30.62 o


  -3   1   4      955.38     1045.81     26.18 o


  -1   1   4    10439.33    10913.37    123.97 o


   1   1   4      375.54      393.74     31.93 o


   3   1   4      499.79      514.07     26.39 o


   5   1   4       72.01       75.11     26.04 o


   7   1   4      776.15      643.90     57.85 o


   9   1   4       13.38        0.00     57.48 o


 -12   2   4      397.16      538.27     99.83 o


 -10   2   4      389.79      376.32     43.44 o


  -8   2   4     2872.29     3011.50     62.99 o


  -6   2   4     2794.15     2795.59     52.95 o


  -4   2   4     4473.23     4174.45     72.84 o


  -2   2   4      330.19      270.91     16.69 o


   0   2   4       22.59       43.76     12.84 o


   2   2   4    18087.90    19948.19    278.99 o


   4   2   4     1886.23     1841.09     41.11 o


   6   2   4     5393.40     5313.75    119.80 o


   8   2   4      797.71      738.22     73.90 o


  10   2   4       54.05       96.54     63.00 o


 -13   3   4       61.04       75.96     70.91 o


 -11   3   4       42.99       69.90     51.88 o


  -9   3   4      405.27      431.29     39.93 o


  -7   3   4       97.15      122.87     25.47 o


  -5   3   4     5559.84     5776.22     81.94 o


  -3   3   4     2703.21     2832.14     45.78 o


  -1   3   4    16618.57    17902.02    265.76 o


   1   3   4     6094.31     6518.31     89.77 o


   3   3   4      333.81      337.03     23.77 o


   5   3   4     1003.83      980.43     35.17 o


   7   3   4       23.00        0.00     94.41 o


   9   3   4      192.14      139.96    118.22 o


 -12   4   4      484.11      588.64     81.01 o


 -10   4   4      154.90      192.90     40.88 o


  -8   4   4     5530.12     5256.08    100.93 o


  -6   4   4    14526.93    15012.51    181.13 o


  -4   4   4     4604.90     4554.44     66.55 o


  -2   4   4    40192.52    42847.12    457.22 o


   0   4   4      693.90      746.47     19.81 o


   2   4   4    28384.46    32625.69    364.14 o


   4   4   4     1486.28     1543.73     34.83 o


   6   4   4     2032.62     1900.58     69.34 o


   8   4   4      379.75      391.89     70.84 o


  10   4   4        0.63        0.00     76.52 o


 -13   5   4       20.87       52.34     58.79 o


 -11   5   4        2.98       53.81     52.05 o


  -9   5   4      362.70      350.63     38.07 o


  -7   5   4      680.34      646.20     55.65 o


  -5   5   4     4736.62     4826.32     72.48 o


  -3   5   4    10504.58    12125.47    143.29 o


  -1   5   4    12168.65    11796.75    156.27 o


   1   5   4      487.36      640.78     24.04 o


   3   5   4     5952.17     6428.26    105.76 o


   5   5   4      731.13      823.89     38.91 o


   7   5   4      112.62       78.42     56.60 o


   9   5   4      130.66      117.74     74.46 o


 -12   6   4      310.26      450.85     75.62 o


 -10   6   4       72.59       65.99     47.75 o


  -8   6   4     4262.51     4010.17     81.47 o


  -6   6   4     6706.68     6627.38     94.54 o


  -4   6   4     1558.77     1471.49     34.28 o


  -2   6   4    20792.04    21941.25    290.41 o


   0   6   4     1198.53     1394.01     36.18 o


   2   6   4     6285.22     6290.23    104.90 o


   4   6   4      310.06      318.72     25.02 o


   6   6   4      321.51      285.58     57.04 o


   8   6   4      724.34      708.12     81.81 o


 -11   7   4      121.14       98.94     52.55 o


  -9   7   4     1095.54     1167.56     69.02 o


  -7   7   4     1098.76     1082.15     43.92 o


  -5   7   4     4733.22     4552.75     69.85 o


  -3   7   4     4178.71     4510.96     66.26 o


  -1   7   4      782.66      611.40     22.85 o


   1   7   4     6090.55     6018.26     95.85 o


   3   7   4       32.60       33.42     20.61 o


   5   7   4     2264.94     2383.58     77.75 o


   7   7   4        2.58        0.00     56.26 o


   9   7   4       99.42      105.75     70.89 o


 -12   8   4       77.95       48.32     56.54 o


 -10   8   4       20.76       21.48     47.12 o


  -8   8   4      171.56      157.69     43.13 o


  -6   8   4     1375.21     1416.76     45.67 o


  -4   8   4       19.47        0.00     29.96 o


  -2   8   4     6186.00     5917.04     81.14 o


   0   8   4        6.45       27.47     16.04 o


   2   8   4     2679.86     2475.84     50.61 o


   4   8   4      425.09      508.73     35.39 o


   6   8   4      176.97      217.58     81.23 o


   8   8   4      345.15      367.95     75.71 o


 -11   9   4        2.86        0.00     56.66 o


  -9   9   4     1630.19     1586.46     69.16 o


  -7   9   4      252.05      230.76     41.38 o


  -5   9   4     5766.57     5714.75     94.42 o


  -3   9   4     5322.73     5307.34     76.81 o


  -1   9   4     4329.08     3984.58     71.23 o


   1   9   4     7686.83     7726.42    112.84 o


   3   9   4      712.84      632.59     37.30 o


   5   9   4     2482.17     2533.88    111.69 o


   7   9   4        9.54        0.00     60.29 o


   9   9   4       78.27      116.47     75.39 o


 -10  10   4      226.36      171.35     53.74 o


  -8  10   4      274.96      275.69     47.88 o


  -6  10   4       44.33       93.44     38.50 o


  -4  10   4      804.01      834.13     51.09 o


  -2  10   4     1817.32     1804.03     40.67 o


   0  10   4        6.60       16.32     22.34 o


   2  10   4      613.68      574.92     35.44 o


   4  10   4      347.88      353.34     44.42 o


   6  10   4        0.86        0.00     59.26 o


   8  10   4       20.25       18.43     70.83 o


 -11  11   4       71.34       39.75     55.27 o


  -9  11   4     4531.96     4184.24    110.07 o


  -7  11   4        5.96       61.37     41.25 o


  -5  11   4     9284.32     9142.28    157.28 o


  -3  11   4     2548.29     2481.43     55.74 o


  -1  11   4     4968.22     4564.23     76.46 o


   1  11   4     4432.07     4349.43     88.23 o


   3  11   4      817.19      769.18     60.19 o


   5  11   4     1773.00     1903.12     80.98 o


   7  11   4        3.48        0.00     86.31 o


 -10  12   4       76.57      177.16     60.37 o


  -8  12   4      363.18      377.12     52.77 o


  -6  12   4        0.54        6.93     67.07 o


  -4  12   4      177.00      206.42     38.74 o


  -2  12   4        1.70       10.75     22.06 o


   0  12   4     1277.47     1405.09     46.20 o


   2  12   4        9.94        0.00     45.57 o


   4  12   4       79.38       13.07     57.44 o


   6  12   4        0.18        0.00     76.39 o


   8  12   4       62.95       74.77     80.39 o


  -9  13   4     1526.13     1351.21     93.52 o


  -7  13   4       33.37        0.00     45.88 o


  -5  13   4     5978.74     5872.52    121.21 o


  -3  13   4     2232.84     2117.28     65.87 o


  -1  13   4     2384.73     2269.65     57.85 o


   1  13   4     9547.28     9611.68    161.76 o


   3  13   4       69.00       82.71     39.92 o


   5  13   4     2823.29     3079.08    108.42 o


   7  13   4        2.71        0.00     88.48 o


 -10  14   4       83.20       37.25    116.20 o


  -8  14   4      152.83      155.82     52.01 o


  -6  14   4      181.75       68.74     66.79 o


  -4  14   4      996.49      931.41     54.26 o


  -2  14   4       24.09        0.00     48.49 o


   0  14   4        0.60        0.00     48.78 o


   2  14   4       48.52        0.00     38.37 o


   4  14   4      236.42      166.48     56.61 o


   6  14   4        2.09        0.00     72.67 o


  -9  15   4      695.89      639.60     68.68 o


  -7  15   4        2.72        0.00     50.88 o


  -5  15   4     1610.87     1783.23     84.66 o


  -3  15   4     1017.16      858.88     66.59 o


  -1  15   4      456.20      404.96     67.18 o


   1  15   4     1203.89     1268.41     57.85 o


   3  15   4      682.93      602.12     56.09 o


   5  15   4     1372.41     1442.79     98.97 o


  -8  16   4        7.55       40.88    103.86 o


  -6  16   4      832.92      909.91     64.90 o


  -4  16   4        6.27        0.00     55.67 o


  -2  16   4     1305.63     1135.74     86.29 o


   0  16   4       97.23      202.68     69.35 o


   2  16   4      161.49      197.99     47.26 o


   4  16   4        3.19        0.00     59.63 o


   6  16   4        7.00        0.00     78.59 o


  -7  17   4        7.66        0.00     54.52 o


  -5  17   4     1789.99     1823.67     95.68 o


  -3  17   4      624.31      561.41     83.87 o


  -1  17   4     1523.11     1366.93     97.92 o


   1  17   4      911.65     1024.64     89.65 o


   3  17   4       15.62       85.26     54.56 o


   5  17   4       88.73      198.33     71.13 o


  -6  18   4      796.93      590.58     79.95 o


  -4  18   4        9.49       25.25     75.43 o


  -2  18   4      973.58     1204.63    101.29 o


   0  18   4        4.23        0.00     69.66 o


   2  18   4      553.81      642.92    125.47 o


   4  18   4        8.85       58.68     66.05 o


  -5  19   4      642.74      746.68     95.08 o


  -3  19   4       24.61       11.14     79.29 o


  -1  19   4      898.87      973.76    132.73 o


   1  19   4      368.17      361.59    137.44 o


   3  19   4       35.59       79.06    131.03 o


  -4  20   4        6.78       23.68     83.78 o


  -2  20   4     1079.49     1200.37    132.85 o


   0  20   4       35.54       31.05     82.56 o


 -13   1   5      207.23      154.53     73.30 o


 -11   1   5      646.26      712.79     55.44 o


  -9   1   5     1503.00     1548.97     51.36 o


  -7   1   5    10294.97    10559.44    139.60 o


  -5   1   5      851.49      771.27     29.17 o


  -3   1   5    30809.49    31037.61    364.02 o


  -1   1   5     5804.79     5697.27     72.77 o


   1   1   5    18065.10    19371.76    272.72 o


   3   1   5     5609.89     5627.08    101.13 o


   5   1   5     1559.47     1469.41     57.20 o


   7   1   5      243.27      298.05     49.27 o


   9   1   5        0.18       34.75     60.81 o


 -12   2   5       41.55      196.27     77.98 o


 -10   2   5      259.41      267.69     42.48 o


  -8   2   5      319.36      325.98     40.45 o


  -6   2   5      155.29      154.74     23.96 o


  -4   2   5     4229.96     4382.21     70.21 o


  -2   2   5        5.45        2.36     13.65 o


   0   2   5     3961.30     4010.26     72.58 o


   2   2   5      789.76      820.28     34.63 o


   4   2   5      634.39      657.91     42.85 o


   6   2   5     1686.16     1646.29     60.89 o


   8   2   5        6.01        0.00     57.14 o


 -13   3   5      180.14      236.98     81.44 o


 -11   3   5     1131.69     1142.67     60.15 o


  -9   3   5      542.15      497.48     46.32 o


  -7   3   5     1685.32     1624.15     54.37 o


  -5   3   5      291.07      287.06     24.01 o


  -3   3   5     1497.35     1146.12     29.43 o


  -1   3   5     4947.05     4755.66     95.88 o


   1   3   5     9401.86     9747.83    129.57 o


   3   3   5     6351.42     6537.04    120.98 o


   5   3   5       55.39        0.04     35.98 o


   7   3   5      627.70      652.56     90.78 o


   9   3   5        3.80        0.00     59.29 o


 -12   4   5        0.93        0.00     55.28 o


 -10   4   5      147.82      209.82     40.82 o


  -8   4   5     2044.45     1971.81     70.58 o


  -6   4   5     3605.85     3584.14     69.03 o


  -4   4   5    14413.23    15825.35    185.66 o


  -2   4   5      593.21      473.41     23.47 o


   0   4   5     2348.80     2174.09     36.94 o


   2   4   5      285.56      275.41     21.52 o


   4   4   5      619.96      699.16     36.43 o


   6   4   5      128.57       51.12     56.56 o


   8   4   5       46.33       50.24     63.36 o


 -13   5   5      150.14       29.50     61.10 o


 -11   5   5      365.94      404.49     65.60 o


  -9   5   5      274.76      286.13     39.66 o


  -7   5   5     7689.72     7295.04    136.30 o


  -5   5   5      811.64      761.45     29.91 o


  -3   5   5    39521.36    43203.20    466.04 o


  -1   5   5     5943.23     5549.69     74.30 o


   1   5   5     5106.58     4728.41     74.09 o


   3   5   5     5932.33     6056.38    110.92 o


   5   5   5       98.48       87.25     37.01 o


   7   5   5      536.32      541.35     72.87 o


   9   5   5        0.73       43.49     70.44 o


 -12   6   5       32.58       46.08     61.20 o


 -10   6   5      625.33      657.31     56.60 o


  -8   6   5     1229.27     1229.80     57.95 o


  -6   6   5     3195.87     3131.13     59.42 o


  -4   6   5     1797.75     1559.25     47.11 o


  -2   6   5    21373.72    20815.19    234.19 o


   0   6   5     9233.54     8970.04    110.34 o


   2   6   5      324.17      341.02     20.43 o


   4   6   5     1224.93     1313.98     46.76 o


   6   6   5       85.80       60.78     55.12 o


   8   6   5      182.94      256.18     83.29 o


 -11   7   5       42.95        0.00     51.39 o


  -9   7   5       43.32       82.64     45.09 o


  -7   7   5     1582.64     1580.00     51.10 o


  -5   7   5       36.23        1.68     21.84 o


  -3   7   5     4217.98     4412.13     67.41 o


  -1   7   5      828.56      874.59     27.83 o


   1   7   5     2735.10     2570.23     45.26 o


   3   7   5      461.21      436.17     33.20 o


   5   7   5      113.32       57.28     54.31 o


   7   7   5      210.82      111.87     65.04 o


   9   7   5        0.04       95.36     73.25 o


 -12   8   5       43.48       73.69     57.89 o


 -10   8   5     1629.10     1539.97     71.28 o


  -8   8   5        9.11       13.68     41.30 o


  -6   8   5     3827.98     3766.41     75.66 o


  -4   8   5     2966.10     2728.89     53.03 o


  -2   8   5     4006.48     3572.94     58.81 o


   0   8   5    11160.79    10589.16    130.18 o


   2   8   5       72.75       81.05     21.93 o


   4   8   5     2095.76     2180.89     74.24 o


   6   8   5       81.40      106.00     59.44 o


   8   8   5      320.17      434.88     80.02 o


 -11   9   5        6.32       65.83     54.73 o


  -9   9   5     1733.65     1557.92     70.49 o


  -7   9   5     1464.36     1494.51     62.38 o


  -5   9   5      748.58      760.69     50.34 o


  -3   9   5     3350.20     3543.56     60.55 o


  -1   9   5     1016.17     1058.79     31.72 o


   1   9   5     1777.49     1603.31     42.29 o


   3   9   5       44.13       42.86     38.76 o


   5   9   5        3.08       79.07     58.36 o


   7   9   5      206.43      257.14     70.11 o


 -10  10   5      367.59      318.49     55.02 o


  -8  10   5      613.77      537.14     66.77 o


  -6  10   5     3052.45     3128.72     82.28 o


  -4  10   5     4683.02     4633.52     82.80 o


  -2  10   5     1309.49     1172.68     62.73 o


   0  10   5     5389.63     4965.39     83.97 o


   2  10   5      101.93       82.46     30.31 o


   4  10   5     3522.71     3626.08    104.34 o


   6  10   5       93.69      119.54     63.22 o


   8  10   5       49.83        0.00     69.36 o


 -11  11   5       38.22        0.00     54.25 o


  -9  11   5       31.44       90.66     49.27 o


  -7  11   5       18.58       31.19     40.97 o


  -5  11   5      588.20      640.38     60.19 o


  -3  11   5      926.52     1087.27     35.73 o


  -1  11   5        7.00        0.00     25.89 o


   1  11   5       14.53        0.00     29.42 o


   3  11   5      140.61      168.62     64.93 o


   5  11   5        7.73        0.00     63.50 o


   7  11   5       20.32        0.00     70.27 o


 -10  12   5     1160.20     1158.05     72.81 o


  -8  12   5      247.86      249.27     56.63 o


  -6  12   5     3420.23     3361.09     89.92 o


  -4  12   5     4635.96     4450.92     97.98 o


  -2  12   5     2210.28     2124.17     55.41 o


   0  12   5    14914.74    15019.51    205.06 o


   2  12   5       11.19       33.65     32.94 o


   4  12   5     3339.90     3328.78    107.29 o


   6  12   5      124.93      223.46    103.96 o


  -9  13   5        9.31       67.72     54.07 o


  -7  13   5        1.55        0.00     46.83 o


  -5  13   5       12.13        5.10     41.89 o


  -3  13   5        0.16        0.00     50.14 o


  -1  13   5        0.33        0.00     29.96 o


   1  13   5       79.27       89.65     39.50 o


   3  13   5       11.93        0.00     49.76 o


   5  13   5      134.86       63.74     96.70 o


   7  13   5        0.06        0.00     73.27 o


 -10  14   5     1050.82     1040.32     87.76 o


  -8  14   5       47.82       33.81     52.22 o


  -6  14   5     1640.69     1766.05    120.49 o


  -4  14   5     1052.11     1079.32     93.65 o


  -2  14   5      889.78      830.13     72.29 o


   0  14   5     4677.48     4949.04    104.87 o


   2  14   5        2.85       56.67     38.50 o


   4  14   5     1046.64     1311.49     82.18 o


   6  14   5       27.90        0.00     77.04 o


  -9  15   5      266.76      291.85     66.86 o


  -7  15   5      202.54       93.42     52.96 o


  -5  15   5        4.19       75.47     56.98 o


  -3  15   5      367.07      378.84     66.10 o


  -1  15   5      236.21      177.02     61.98 o


   1  15   5       44.39       62.65     41.88 o


   3  15   5       35.00       33.59     56.25 o


   5  15   5       83.02        9.82     78.78 o


  -8  16   5       20.07       45.66     57.79 o


  -6  16   5     2139.72     2043.76    108.25 o


  -4  16   5      867.29      949.82     75.37 o


  -2  16   5     1850.72     1764.51    100.99 o


   0  16   5     3049.24     3047.22    123.94 o


   2  16   5       75.38       24.83     56.41 o


   4  16   5     1459.91     1539.41     91.16 o


  -7  17   5      471.02      445.61     78.35 o


  -5  17   5      302.22      147.23     63.24 o


  -3  17   5      705.78      692.03     88.36 o


  -1  17   5      154.09      190.10     91.75 o


   1  17   5      203.81      353.37    112.18 o


   3  17   5       83.03      184.44    106.33 o


  -6  18   5     1092.05     1233.66    121.73 o


  -4  18   5      488.11      599.68    104.44 o


  -2  18   5      749.17      668.89    112.54 o


   0  18   5      911.43     1001.86    126.20 o


   2  18   5        8.29       80.26    108.55 o


  -5  19   5       25.12       45.01     84.02 o


  -3  19   5      711.98      728.03     95.04 o


  -1  19   5      123.00      234.93     89.21 o


   1  19   5      223.17       55.58     90.18 o


  -2  20   5      185.76      120.14     89.30 o


 -12   0   6      375.41      468.11     97.34 o


 -10   0   6       97.07      188.98     56.15 o


  -8   0   6     3304.93     3349.83     99.10 o


  -6   0   6      281.60      279.51     38.34 o


  -4   0   6    19279.20    18956.65    308.71 o


  -2   0   6    11301.94    10982.57    231.05 o


   0   0   6     4703.18     4770.24    122.91 o


   2   0   6     5157.52     5182.45    235.60 o


   4   0   6      555.55      575.86     54.10 o


   6   0   6     2327.45     2454.94    144.21 o


   8   0   6        0.32        0.00     61.55 o


 -13   1   6       72.50      137.21     63.48 o


 -11   1   6        0.18        0.00     55.18 o


  -9   1   6      208.21      241.46     39.46 o


  -7   1   6       20.93       12.72     27.32 o


  -5   1   6      235.34      223.31     23.78 o


  -3   1   6      221.30      223.60     30.54 o


  -1   1   6      619.71      613.71     48.15 o


   1   1   6     3035.09     3178.54     75.20 o


   3   1   6      199.53      177.02     28.58 o


   5   1   6      386.85      381.82     44.09 o


   7   1   6        0.91        0.00     42.75 o


 -12   2   6      295.77      284.33     55.46 o


 -10   2   6      146.27       22.32     41.21 o


  -8   2   6    11132.63    11135.96    151.99 o


  -6   2   6      857.33      867.05     34.35 o


  -4   2   6    28788.89    30159.16    334.52 o


  -2   2   6     8044.87     7622.56     96.13 o


   0   2   6     2667.11     2470.32     56.24 o


   2   2   6     6287.59     6746.24    138.29 o


   4   2   6        3.46        0.00     28.84 o


   6   2   6      537.08      615.37     48.31 o


   8   2   6        5.48       33.74     75.67 o


 -13   3   6        7.48        0.00     71.74 o


 -11   3   6      151.58      124.28     54.76 o


  -9   3   6      400.96      374.64     40.41 o


  -7   3   6       33.73       81.68     27.90 o


  -5   3   6     1271.93     1258.98     36.91 o


  -3   3   6       54.64       15.16     18.73 o


  -1   3   6     3452.23     3191.86     81.56 o


   1   3   6      384.10      388.25     29.04 o


   3   3   6      281.79      327.09     31.95 o


   5   3   6      320.88      329.52     58.10 o


   7   3   6      135.80       28.69     64.40 o


   9   3   6        5.17       49.89     73.50 o


 -12   4   6      439.43      489.65     63.96 o


 -10   4   6      228.06      265.84     43.76 o


  -8   4   6     9436.79     9479.80    134.37 o


  -6   4   6      980.43     1034.44     47.24 o


  -4   4   6    13262.48    14227.70    171.12 o


  -2   4   6     6386.49     5920.97     80.38 o


   0   4   6     1181.44     1019.42     37.73 o


   2   4   6     6466.80     6711.16    116.84 o


   4   4   6       95.40       81.88     30.57 o


   6   4   6     1535.61     1677.67     99.27 o


   8   4   6       27.26       55.78     70.42 o


 -13   5   6       14.71       74.43     60.78 o


 -11   5   6      227.21      252.42     55.92 o


  -9   5   6       10.20       52.52     36.88 o


  -7   5   6      143.78      116.39     29.22 o


  -5   5   6     2147.60     1856.48     55.34 o


  -3   5   6     2597.12     2805.12     51.37 o


  -1   5   6     7025.34     7081.33    131.65 o


   1   5   6      198.12      216.82     22.81 o


   3   5   6     1330.47     1485.59     50.09 o


   5   5   6       52.00      101.30     60.88 o


   7   5   6      108.25       81.88     67.60 o


 -12   6   6      297.70      269.75     62.07 o


 -10   6   6      137.89      189.14     50.36 o


  -8   6   6     1917.51     1985.57     60.35 o


  -6   6   6     1105.90     1185.21     39.69 o


  -4   6   6     9695.22     9217.98    120.88 o


  -2   6   6    26940.31    27524.26    305.81 o


   0   6   6     4147.66     3872.56     59.17 o


   2   6   6     4861.89     5026.85     95.84 o


   4   6   6       45.05        1.85     37.03 o


   6   6   6      443.44      552.49     90.66 o


   8   6   6      108.80       60.79     71.20 o


 -11   7   6      165.91      116.83     54.45 o


  -9   7   6      179.68      147.53     47.02 o


  -7   7   6     1803.29     1711.22     54.91 o


  -5   7   6     6227.39     6370.83     94.30 o


  -3   7   6      884.87      772.39     30.12 o


  -1   7   6     3672.40     3561.89     58.19 o


   1   7   6       79.53       72.65     19.44 o


   3   7   6     3097.00     3474.37     95.77 o


   5   7   6      366.76      488.62     70.70 o


   7   7   6       76.59       99.42     71.80 o


 -12   8   6       40.15        3.11     56.65 o


 -10   8   6     1065.78      923.79     73.11 o


  -8   8   6     1368.99     1383.16     62.14 o


  -6   8   6       41.23       21.31     29.67 o


  -4   8   6     3216.31     3315.59     67.75 o


  -2   8   6     2124.50     2105.73     45.06 o


   0   8   6      573.71      512.54     25.61 o


   2   8   6     2379.82     2473.08     63.71 o


   4   8   6       24.78       72.36     55.76 o


   6   8   6       76.46       83.74     67.55 o


   8   8   6       13.68        0.00     72.98 o


 -11   9   6      812.66      710.22     66.38 o


  -9   9   6     1468.63     1461.51     69.82 o


  -7   9   6     2087.24     2121.10     71.29 o


  -5   9   6     5873.30     5653.55     98.03 o


  -3   9   6      594.40      541.86     29.53 o


  -1   9   6     5426.41     5270.27     79.11 o


   1   9   6      307.75      304.21     29.72 o


   3   9   6      831.74      962.48    100.21 o


   5   9   6       94.28      220.33     67.84 o


   7   9   6      357.95      328.57    107.95 o


 -12  10   6       14.00       98.80     59.89 o


 -10  10   6      194.37      160.06     52.46 o


  -8  10   6      318.21      370.71     50.80 o


  -6  10   6      138.72      149.33     42.41 o


  -4  10   6     1861.09     1987.36     48.46 o


  -2  10   6      141.60      135.31     24.03 o


   0  10   6      623.99      563.36     32.80 o


   2  10   6      330.04      316.73     45.21 o


   4  10   6       14.05        0.00     59.75 o


   6  10   6      154.38       96.06     70.54 o


 -11  11   6      243.07      257.29     61.98 o


  -9  11   6      983.87      867.11     90.95 o


  -7  11   6      823.57      800.44     55.49 o


  -5  11   6     6860.52     6430.36    146.98 o


  -3  11   6      122.54       81.79     25.32 o


  -1  11   6    13004.99    12796.89    179.35 o


   1  11   6      932.66      973.06     46.64 o


   3  11   6     1635.22     1728.80     77.04 o


   5  11   6      340.14      338.61     77.55 o


   7  11   6      138.77      106.74     89.69 o


 -10  12   6      301.16      378.72     74.01 o


  -8  12   6       10.24        0.00     56.39 o


  -6  12   6      297.48      353.16     49.37 o


  -4  12   6      507.93      499.58     45.43 o


  -2  12   6      588.02      545.29     36.83 o


   0  12   6      251.40      257.25     38.59 o


   2  12   6       41.45       53.12     45.64 o


   4  12   6        9.30        0.00     64.07 o


   6  12   6        0.41        9.83     93.92 o


  -9  13   6      734.75      848.78     66.84 o


  -7  13   6     1443.88     1427.43     71.88 o


  -5  13   6     3748.30     3741.20     95.60 o


  -3  13   6      392.17      409.74     41.93 o


  -1  13   6     1058.07     1122.34     46.51 o


   1  13   6       83.96      182.56     44.96 o


   3  13   6     1142.23     1347.48     75.56 o


   5  13   6      334.23      385.95     82.48 o


 -10  14   6       92.46      155.87     62.94 o


  -8  14   6       15.12       11.61     51.87 o


  -6  14   6        4.47        6.21     46.83 o


  -4  14   6       33.45        2.30     53.53 o


  -2  14   6      529.25      532.51     46.86 o


   0  14   6       53.15       62.74     39.80 o


   2  14   6       43.55       58.54     50.22 o


   4  14   6       14.68       38.06     70.03 o


  -9  15   6      188.99      337.49     63.61 o


  -7  15   6     1313.75     1286.58     72.06 o


  -5  15   6     1832.20     1792.71     89.64 o


  -3  15   6      199.34      269.98     80.30 o


  -1  15   6     1977.15     1993.35     76.90 o


   1  15   6      252.22      319.18     54.29 o


   3  15   6      421.53      426.82     65.70 o


   5  15   6      173.22      170.23     79.17 o


  -8  16   6       81.72       59.96     57.11 o


  -6  16   6      596.99      591.97     75.19 o


  -4  16   6       15.09       36.43     63.07 o


  -2  16   6      496.30      461.97     75.33 o


   0  16   6      463.42      516.32     57.65 o


   2  16   6       34.00      127.69     56.95 o


   4  16   6      314.83      289.41     86.91 o


  -7  17   6      427.18      411.98     78.21 o


  -5  17   6      434.86      557.99     75.16 o


  -3  17   6      261.09      485.34     86.91 o


  -1  17   6     1901.55     2058.43    286.73 o


   1  17   6       38.95        0.00     81.35 o


   3  17   6      747.14      698.34     73.93 o


  -6  18   6      408.83      408.93    136.85 o


  -4  18   6      291.07      175.28     82.24 o


  -2  18   6      402.98      468.52     85.55 o


   0  18   6       54.14       67.75    129.70 o


   2  18   6      236.29      273.92    121.12 o


  -5  19   6      459.60      418.71    120.76 o


  -3  19   6       95.61       41.12     81.97 o


  -1  19   6      498.97      510.80     94.44 o


 -13   1   7      423.67      515.70     70.45 o


 -11   1   7        8.94        2.19     46.02 o


  -9   1   7     5732.69     5853.93    101.83 o


  -7   1   7     1788.75     1689.34     48.38 o


  -5   1   7    11706.57    11826.70    149.50 o


  -3   1   7     5906.05     5092.15     73.72 o


  -1   1   7     2768.15     2859.72     65.21 o


   1   1   7    17823.29    18530.76    271.28 o


   3   1   7       27.42        0.00     29.68 o


   5   1   7     4626.25     4529.64    150.30 o


   7   1   7      136.98      102.22     54.95 o


 -12   2   7        5.47        0.00     63.34 o


 -10   2   7        1.76        0.00     37.67 o


  -8   2   7        2.82        0.00     33.38 o


  -6   2   7      823.09      766.45     34.54 o


  -4   2   7     5707.72     6076.16    112.61 o


  -2   2   7       59.98       46.46     20.70 o


   0   2   7      793.19      797.45     36.02 o


   2   2   7      156.11      116.57     29.86 o


   4   2   7        5.49        0.00     34.28 o


   6   2   7      333.97      290.85     55.55 o


   8   2   7        8.23        0.00     69.15 o


 -13   3   7      213.29      170.74    124.56 o


 -11   3   7        1.69        0.00     46.91 o


  -9   3   7     6089.02     6005.50    102.89 o


  -7   3   7     1340.94     1383.66     78.40 o


  -5   3   7    10429.90    10314.65    134.64 o


  -3   3   7    11054.61    10324.53    129.26 o


  -1   3   7     3505.96     3488.16     64.92 o


   1   3   7     6941.80     6843.28    120.30 o


   3   3   7       75.25       45.08     31.18 o


   5   3   7      682.89      647.91     47.52 o


   7   3   7      185.14      173.95     70.97 o


 -12   4   7      118.55       40.33     59.06 o


 -10   4   7      132.08       59.24     43.20 o


  -8   4   7      208.01      214.82     35.19 o


  -6   4   7     1482.48     1283.13     41.98 o


  -4   4   7        1.20        5.66     22.14 o


  -2   4   7     6136.39     5885.28     88.79 o


   0   4   7     1109.64     1011.37     32.94 o


   2   4   7      687.92      741.48     39.65 o


   4   4   7      309.46      335.99     38.64 o


   6   4   7        0.60        0.00     64.46 o


   8   4   7       22.18       83.28     73.19 o


 -13   5   7       91.30        0.00     61.17 o


 -11   5   7       24.11        0.00     46.01 o


  -9   5   7       28.10        9.78     38.91 o


  -7   5   7      237.65      217.73     32.19 o


  -5   5   7      100.01       37.54     24.67 o


  -3   5   7      142.06       96.49     22.47 o


  -1   5   7     1093.47     1050.40     29.99 o


   1   5   7     3037.74     2925.58     71.29 o


   3   5   7       18.96        0.00     29.65 o


   5   5   7      585.67      408.53     69.88 o


   7   5   7       73.31      101.08    134.66 o


 -12   6   7      314.17      328.98     62.08 o


 -10   6   7     1073.03     1042.59     71.43 o


  -8   6   7        2.53        5.45     36.80 o


  -6   6   7     6671.19     6409.60     98.35 o


  -4   6   7     2156.12     2201.68     49.69 o


  -2   6   7    12478.49    12128.26    185.07 o


   0   6   7     2087.72     2063.25     48.56 o


   2   6   7     2074.87     2091.33     78.68 o


   4   6   7      456.76      455.06     66.91 o


   6   6   7       72.99      134.50     84.50 o


   8   6   7      116.79      134.17    111.09 o


 -11   7   7      256.93      263.62     56.81 o


  -9   7   7     1667.88     1762.59     62.73 o


  -7   7   7      729.47      728.16     43.85 o


  -5   7   7     4909.85     5214.29     84.50 o


  -3   7   7     5792.01     5680.33     85.19 o


  -1   7   7     2206.29     2081.20     44.10 o


   1   7   7     3004.87     2990.45     69.13 o


   3   7   7       27.61        8.79     38.26 o


   5   7   7      353.17      274.31     70.07 o


   7   7   7       45.96       66.88     80.47 o


 -12   8   7       49.74       98.72     57.43 o


 -10   8   7     1460.85     1449.88    105.54 o


  -8   8   7      135.43      139.68     37.63 o


  -6   8   7     4661.21     4684.67     90.92 o


  -4   8   7        8.66        0.00     24.02 o


  -2   8   7     7882.99     7371.87    102.75 o


   0   8   7       15.98       32.44     25.25 o


   2   8   7     2997.15     2953.80     89.54 o


   4   8   7      470.81      578.72     73.77 o


   6   8   7        9.76      145.74     74.00 o


 -11   9   7       69.34       70.18     57.12 o


  -9   9   7      343.73      301.32     50.40 o


  -7   9   7       16.17       39.86     35.56 o


  -5   9   7     1005.10     1202.33     47.76 o


  -3   9   7     2344.10     2198.79     50.49 o


  -1   9   7     4023.46     3845.78     65.99 o


   1   9   7     1159.59     1136.65     48.89 o


   3   9   7      420.68      222.63     63.82 o


   5   9   7      126.79      190.51     71.87 o


   7   9   7      121.43        0.08     80.09 o


 -10  10   7      737.82      622.50     61.46 o


  -8  10   7      210.94      343.98     63.79 o


  -6  10   7     4278.41     4168.47     86.93 o


  -4  10   7      145.76      152.79     28.24 o


  -2  10   7     2069.86     2096.60     50.14 o


   0  10   7     2735.39     2571.38     70.62 o


   2  10   7      666.20      728.06    100.45 o


   4  10   7     1170.96     1311.07    121.85 o


   6  10   7       85.17      114.67    124.75 o


 -11  11   7      149.53      129.18     60.46 o


  -9  11   7      208.25      154.93     66.41 o


  -7  11   7        0.99        0.00     44.16 o


  -5  11   7      947.51      935.98     46.08 o


  -3  11   7      106.64      109.54     27.17 o


  -1  11   7      614.75      581.42     38.14 o


   1  11   7      280.77      216.75     44.99 o


   3  11   7        7.95        0.00     62.68 o


   5  11   7       20.04       65.83     70.29 o


 -10  12   7      733.31      695.04     66.32 o


  -8  12   7      100.39      135.53     89.79 o


  -6  12   7     1530.20     1618.71     68.77 o


  -4  12   7       88.37       30.72     33.10 o


  -2  12   7      257.76      265.41     35.85 o


   0  12   7      430.94      576.34     55.38 o


   2  12   7      490.37      553.06     74.46 o


   4  12   7      717.38      826.21     90.03 o


   6  12   7       24.54        0.00     69.94 o


  -9  13   7        1.47        0.00     52.40 o


  -7  13   7      596.18      590.69     59.83 o


  -5  13   7       11.55      122.54     44.39 o


  -3  13   7      156.61      182.91     40.25 o


  -1  13   7       42.15       15.68     35.85 o


   1  13   7       18.68        5.14     45.68 o


   3  13   7       92.75       13.70    109.64 o


   5  13   7        4.01       45.83     73.07 o


 -10  14   7      879.06      753.40     71.87 o


  -8  14   7      320.49      363.99     59.52 o


  -6  14   7     2916.56     3109.81     94.86 o


  -4  14   7        2.00       35.48     56.83 o


  -2  14   7     3865.51     3806.18     94.04 o


   0  14   7      857.83      924.31     64.51 o


   2  14   7      837.12      865.37     85.38 o


   4  14   7      499.90      459.55    100.33 o


  -9  15   7        2.26        0.00     57.00 o


  -7  15   7      453.12      292.66     58.37 o


  -5  15   7        5.69        0.00     59.16 o


  -3  15   7      571.92      623.38     66.49 o


  -1  15   7        5.76       49.51     46.58 o


   1  15   7      231.40      260.44     56.66 o


   3  15   7        4.95       35.28     71.07 o


  -8  16   7      173.00      235.59     62.08 o


  -6  16   7     1720.55     1846.99    121.87 o


  -4  16   7       48.45      142.97    105.34 o


  -2  16   7     1552.97     1494.75     95.95 o


   0  16   7      672.40      805.59     78.76 o


   2  16   7      206.70      143.25     69.67 o


  -7  17   7      217.96      293.67     74.96 o


  -5  17   7       12.86       49.79     66.63 o


  -3  17   7      457.60      527.36     82.47 o


  -1  17   7       76.91       99.12    108.07 o


   1  17   7       76.63       39.45     60.73 o


  -6  18   7      517.85      580.14     82.94 o


  -4  18   7        9.20        0.00     77.59 o


  -2  18   7      658.71      626.43     86.62 o


   0  18   7       32.35      146.51    107.58 o


  -3  19   7      718.99      707.93     91.78 o


 -12   0   8      194.08      163.58     86.46 o


 -10   0   8     1478.09     1578.44    121.37 o


  -8   0   8     1987.35     2048.07    115.53 o


  -6   0   8     1017.11     1084.26     55.32 o


  -4   0   8     7076.14     6116.86    125.63 o


  -2   0   8      206.20      219.77     33.39 o


   0   0   8     5877.99     5748.56    152.74 o


   2   0   8      971.80     1072.31     68.36 o


   4   0   8       43.51       10.27     63.95 o


   6   0   8       21.22       65.00     72.04 o


 -13   1   8        9.08        0.00     63.19 o


 -11   1   8        0.32        0.00     47.54 o


  -9   1   8      332.94      421.98     43.82 o


  -7   1   8       74.69       39.35     30.77 o


  -5   1   8      192.48      163.47     26.24 o


  -3   1   8       27.42        6.35     20.86 o


  -1   1   8      343.83      350.18     45.60 o


   1   1   8       70.65       14.57     38.94 o


   3   1   8      157.43      155.72     35.77 o


   5   1   8      314.86      354.10     52.35 o


   7   1   8        2.53        0.00    110.36 o


 -12   2   8       62.58       34.04     51.62 o


 -10   2   8      659.32      749.38     49.58 o


  -8   2   8     2444.13     2467.64     85.52 o


  -6   2   8     3253.10     3216.87     85.58 o


  -4   2   8    10595.94     9991.79    130.05 o


  -2   2   8      136.09      156.81     19.90 o


   0   2   8     6168.55     5908.36    111.02 o


   2   2   8      464.19      510.73     41.08 o


   4   2   8     1379.36     1359.07     58.57 o


   6   2   8      115.79      131.75     56.78 o


 -13   3   8       22.96       92.25     71.38 o


 -11   3   8      168.34      157.95     55.93 o


  -9   3   8       58.13       72.87     39.68 o


  -7   3   8       71.63       51.74     30.55 o


  -5   3   8        9.58        6.99     25.57 o


  -3   3   8      505.97      463.95     25.85 o


  -1   3   8     2651.30     2570.26     65.86 o


   1   3   8       23.72        4.33     35.31 o


   3   3   8      324.60      296.66     39.02 o


   5   3   8        0.70        0.00     50.71 o


   7   3   8       14.70       42.99     67.67 o


 -12   4   8       57.02        0.00     50.42 o


 -10   4   8      209.56      211.68     45.64 o


  -8   4   8     2198.13     2183.08     96.22 o


  -6   4   8     1552.17     1632.00     47.89 o


  -4   4   8    10922.73    10271.35    134.12 o


  -2   4   8       38.65       59.30     19.05 o


   0   4   8     4401.94     4248.56    113.65 o


   2   4   8      183.89      181.56     34.55 o


   4   4   8      537.29      598.62     57.13 o


   6   4   8       44.48       92.34    141.07 o


 -13   5   8       11.31        0.00     62.30 o


 -11   5   8      682.46      653.30     57.63 o


  -9   5   8      227.65      214.96     43.57 o


  -7   5   8     1244.45     1177.30     47.51 o


  -5   5   8      144.68      121.03     28.06 o


  -3   5   8     1511.67     1423.34     39.40 o


  -1   5   8     1236.63     1105.09     38.09 o


   1   5   8      533.86      576.60     39.92 o


   3   5   8      410.55      473.71     83.69 o


   5   5   8       19.06        0.00     63.25 o


   7   5   8       39.36       15.31     74.03 o


 -12   6   8        6.67       20.26     58.70 o


 -10   6   8     2049.14     2118.16     72.38 o


  -8   6   8      155.43      164.58     42.09 o


  -6   6   8     1002.93     1071.72     60.11 o


  -4   6   8      880.08      884.60     36.15 o


  -2   6   8       14.72        0.00     22.01 o


   0   6   8     2917.87     2581.26     68.89 o


   2   6   8      401.89      391.54     46.98 o


   4   6   8      191.92      141.75     63.27 o


   6   6   8      111.99      245.77     78.15 o


 -11   7   8      411.31      516.13     63.71 o


  -9   7   8        0.23       34.69     41.07 o


  -7   7   8     4413.26     4315.06     90.17 o


  -5   7   8     1924.90     1890.62     51.43 o


  -3   7   8     1770.60     1732.87     44.65 o


  -1   7   8     2158.51     2055.00     52.81 o


   1   7   8      208.62      182.57     40.56 o


   3   7   8      993.16     1135.73     85.22 o


   5   7   8        9.05        0.00     66.20 o


   7   7   8       43.92       73.69     76.42 o


 -12   8   8        0.45        0.00     59.94 o


 -10   8   8      383.37      284.84     56.51 o


  -8   8   8      148.92      161.43     42.10 o


  -6   8   8     1821.00     1845.93     58.91 o


  -4   8   8     2949.68     2829.40     60.31 o


  -2   8   8       56.81       37.42     25.53 o


   0   8   8     2018.56     1726.47    115.46 o


   2   8   8      298.39      323.68     47.45 o


   4   8   8      179.24       60.34     66.05 o


   6   8   8       41.46       76.28     88.97 o


 -11   9   8      596.75      624.92     66.72 o


  -9   9   8       36.07       31.24     48.73 o


  -7   9   8     3735.90     3720.21     85.66 o


  -5   9   8      788.20      871.37     41.72 o


  -3   9   8    10141.13     9571.54    131.54 o


  -1   9   8     5608.84     5343.93    108.19 o


   1   9   8     1097.41     1050.14     75.46 o


   3   9   8     1398.49     1515.34     97.71 o


   5   9   8        4.70        0.00     67.28 o


 -10  10   8      208.92      210.77     60.66 o


  -8  10   8        9.03        1.51     48.77 o


  -6  10   8      629.29      670.98     46.28 o


  -4  10   8      533.51      624.61     38.07 o


  -2  10   8       27.89        0.00     27.50 o


   0  10   8      440.32      341.90     45.81 o


   2  10   8       91.56       67.23     59.05 o


   4  10   8        3.16        0.00     60.39 o


   6  10   8        2.07      103.96     76.03 o


 -11  11   8      876.79      824.90     72.38 o


  -9  11   8        4.67       93.10     53.04 o


  -7  11   8     1875.84     2040.64    110.01 o


  -5  11   8      359.32      360.73     41.14 o


  -3  11   8     2710.72     2553.37     58.86 o


  -1  11   8     1873.59     1822.49     63.92 o


   1  11   8      310.59      254.13     61.23 o


   3  11   8      588.35      829.17     87.74 o


   5  11   8        0.32       85.59     70.40 o


 -10  12   8      271.04      239.56     61.88 o


  -8  12   8        9.95       44.60     53.61 o


  -6  12   8       16.40       11.74     46.93 o


  -4  12   8        1.54        0.35     34.64 o


  -2  12   8       42.07        0.00     33.91 o


   0  12   8       51.71       56.85     43.99 o


   2  12   8       47.75        0.00     58.78 o


   4  12   8        6.03       38.23     66.87 o


  -9  13   8        0.15       11.13     56.53 o


  -7  13   8     2800.01     2896.93     94.67 o


  -5  13   8      530.13      609.37     55.03 o


  -3  13   8     3196.10     3114.77     85.01 o


  -1  13   8     1688.03     1776.10    146.19 o


   1  13   8      203.58      173.34     63.65 o


   3  13   8      730.42     1001.72     94.72 o


  -8  14   8      285.24      213.62     58.62 o


  -6  14   8      108.18      104.81     52.46 o


  -4  14   8       57.20        0.00     81.10 o


  -2  14   8        8.83        0.00     62.13 o


   0  14   8      167.26      188.05     51.71 o


   2  14   8        0.25        0.00     66.13 o


   4  14   8       28.35       78.08     73.24 o


  -9  15   8       42.63        1.55     86.74 o


  -7  15   8     1505.15     1516.54     94.73 o


  -5  15   8       59.60      121.46     63.02 o


  -3  15   8     1810.50     1863.85     88.85 o


  -1  15   8      657.43      728.49     74.29 o


   1  15   8      299.00      164.13     65.92 o


   3  15   8      414.84      514.18     87.17 o


  -8  16   8      113.29       16.52     72.40 o


  -6  16   8        3.96       43.65     69.85 o


  -4  16   8      464.32      416.64    121.58 o


  -2  16   8      141.29      128.13    102.51 o


   0  16   8      282.56      256.90     65.87 o


   2  16   8       75.64      118.53     74.19 o


  -7  17   8      752.78      797.97     86.14 o


  -5  17   8       62.11       95.28     67.86 o


  -3  17   8      608.32      750.47     84.59 o


  -1  17   8      679.17      934.41    132.73 o


   1  17   8       26.83        0.00     64.93 o


  -4  18   8      301.34      362.44     86.60 o


  -2  18   8        2.89       54.40    115.80 o


 -13   1   9      112.59       69.52     68.67 o


 -11   1   9      410.23      448.74     50.19 o


  -9   1   9     6828.50     6862.37    126.45 o


  -7   1   9      256.27      271.86     34.58 o


  -5   1   9    18321.62    17911.24    236.71 o


  -3   1   9      501.28      345.87     30.78 o


  -1   1   9     2619.32     2379.07     67.03 o


   1   1   9     2169.23     2298.93     68.20 o


   3   1   9      309.21      262.72     41.46 o


   5   1   9     1092.52     1192.74     63.93 o


 -12   2   9       26.09       29.89     52.73 o


 -10   2   9      664.87      634.59     49.75 o


  -8   2   9       35.22        7.89     36.71 o


  -6   2   9      191.87      193.85     39.28 o


  -4   2   9        5.95        0.00     24.66 o


  -2   2   9      491.89      508.01     39.99 o


   0   2   9      990.97      978.95     48.07 o


   2   2   9       85.44       66.69     36.53 o


   4   2   9      186.63      170.45     46.59 o


   6   2   9        0.78        0.00     66.16 o


 -13   3   9       93.57      155.59     57.34 o


 -11   3   9      187.54      182.73     57.20 o


  -9   3   9      760.80      865.35     48.38 o


  -7   3   9      240.32      301.63     35.84 o


  -5   3   9     4545.41     4182.54     74.58 o


  -3   3   9      604.42      546.20     32.36 o


  -1   3   9     4469.16     4336.71    100.29 o


   1   3   9      553.14      631.98     43.84 o


   3   3   9      584.28      637.27     59.29 o


   5   3   9      416.97      552.41     65.53 o


 -12   4   9      169.48       49.06     51.53 o


 -10   4   9        7.10       16.94     45.21 o


  -8   4   9      784.50      797.72     45.73 o


  -6   4   9     1314.26     1209.23     44.50 o


  -4   4   9       91.29       81.58     27.21 o


  -2   4   9     1473.07     1428.23     54.23 o


   0   4   9      178.43      144.75     34.34 o


   2   4   9     1059.01     1150.28     77.36 o


   4   4   9       20.11        0.00     65.65 o


   6   4   9       30.05        0.00     69.52 o


 -13   5   9        1.60       34.56     62.75 o


 -11   5   9     1504.51     1396.36     68.72 o


  -9   5   9     1995.32     2075.23     83.52 o


  -7   5   9      832.55      820.41     43.48 o


  -5   5   9     5843.70     5749.40     93.24 o


  -3   5   9       62.91       31.40     23.88 o


  -1   5   9     1704.80     1518.10     59.05 o


   1   5   9      496.95      555.70     44.10 o


   3   5   9       56.05        0.00     46.54 o


   5   5   9        3.91        0.00     66.19 o


 -12   6   9      395.12      465.84     65.28 o


 -10   6   9      212.46      158.94     47.97 o


  -8   6   9      496.47      504.98     76.95 o


  -6   6   9      620.15      564.92     40.48 o


  -4   6   9      921.90      937.66     38.34 o


  -2   6   9     3828.17     3908.54     77.54 o


   0   6   9      124.44      107.99     36.29 o


   2   6   9     1014.20      977.64     63.01 o


   4   6   9       10.02       64.90     70.28 o


   6   6   9      103.15      194.81     78.82 o


 -11   7   9       87.80      180.87     63.86 o


  -9   7   9      196.78      301.32     46.88 o


  -7   7   9       48.90       33.78     38.40 o


  -5   7   9      916.98      922.90     42.65 o


  -3   7   9      327.54      336.11     34.67 o


  -1   7   9     1185.36     1045.14     51.25 o


   1   7   9      289.05      290.90     48.25 o


   3   7   9      496.31      254.82    120.40 o


   5   7   9      118.01      100.71    104.80 o


 -12   8   9      439.09      607.03     71.15 o


 -10   8   9      134.26       31.54     53.17 o


  -8   8   9      978.29     1050.29     78.21 o


  -6   8   9     3589.89     3312.81     72.07 o


  -4   8   9       67.18      106.83     31.16 o


  -2   8   9     7653.63     7371.19    132.33 o


   0   8   9       12.87       51.71     43.19 o


   2   8   9     1101.90     1161.43     88.06 o


   4   8   9        1.26        0.00     73.86 o


 -11   9   9      512.68      548.40     67.36 o


  -9   9   9      236.08      314.29     84.48 o


  -7   9   9       22.08       85.61     40.80 o


  -5   9   9     1749.48     1736.60     68.22 o


  -3   9   9     3522.47     3068.00     72.80 o


  -1   9   9     1235.95     1163.10     64.58 o


   1   9   9      439.45      518.38     52.78 o


   3   9   9      134.17      220.26    117.37 o


   5   9   9       53.35       92.64     71.92 o


 -10  10   9      109.57      114.50     55.23 o


  -8  10   9     1702.61     1577.12     75.21 o


  -6  10   9      739.02      714.34     48.65 o


  -4  10   9     1644.95     1642.53     52.53 o


  -2  10   9       37.63       23.63     41.33 o


   0  10   9      378.37      367.69     89.74 o


   2  10   9      465.11      504.27     74.58 o


   4  10   9       23.64        0.00    107.34 o


 -11  11   9      222.51      293.62     64.59 o


  -9  11   9        2.26        0.00     53.64 o


  -7  11   9       65.70      127.42     50.93 o


  -5  11   9       60.40       61.09     39.85 o


  -3  11   9        6.62        9.65     39.25 o


  -1  11   9      335.89      278.10     50.91 o


   1  11   9      131.31      152.55     61.20 o


   3  11   9       14.23       33.50     77.85 o


 -10  12   9       51.42        0.00     59.98 o


  -8  12   9     2142.51     2061.11     93.14 o


  -6  12   9      786.71      864.01     62.41 o


  -4  12   9     1833.18     1852.30     70.74 o


  -2  12   9      782.31      883.38     55.23 o


   0  12   9       41.89        0.00     58.49 o


   2  12   9      234.60      203.17     72.08 o


   4  12   9        5.50        0.00     66.17 o


  -9  13   9        3.25        0.00     56.49 o


  -7  13   9      560.57      570.06     62.37 o


  -5  13   9        1.08        0.00     65.62 o


  -3  13   9      619.35      460.15     59.02 o


  -1  13   9       20.93        0.00     54.60 o


   1  13   9       17.13        0.00     60.70 o


   3  13   9       23.16       39.81     68.81 o


  -8  14   9      555.58      654.20    107.55 o


  -6  14   9      462.94      645.42     88.42 o


  -4  14   9      798.91      931.66     99.57 o


  -2  14   9     1123.70     1128.80    170.56 o


   0  14   9       46.11        0.00     61.87 o


   2  14   9      363.09      276.68     77.75 o


  -7  15   9      258.65      250.52    107.40 o


  -5  15   9       22.03        0.00     62.24 o


  -3  15   9       72.82       90.66    102.26 o


  -1  15   9       17.90       96.95     74.22 o


   1  15   9       56.26       38.56    102.99 o


  -6  16   9      482.37      467.17     79.74 o


  -4  16   9      692.64      765.31    105.11 o


  -2  16   9      465.15      375.70    110.00 o


   0  16   9       49.04       56.02     80.99 o


  -5  17   9       80.69       65.25     71.21 o


  -3  17   9      302.67      175.52    110.24 o


 -12   0  10      135.89      174.27    165.36 o


 -10   0  10     2655.63     2931.55    110.04 o


  -8   0  10       13.67        0.00     49.32 o


  -6   0  10     4442.52     4543.49    116.89 o


  -4   0  10     1301.04     1081.29     56.56 o


  -2   0  10     4835.33     4554.90    373.76 o


   0   0  10     2363.45     2596.45    115.68 o


   2   0  10      159.71      113.55     55.56 o


   4   0  10      358.76      447.80     94.17 o


   6   0  10        7.83        0.00    107.34 o


 -13   1  10        5.38       25.26     61.09 o


 -11   1  10        0.56       19.98     44.76 o


  -9   1  10       18.37        0.00     38.82 o


  -7   1  10       52.47       32.43     33.48 o


  -5   1  10      465.10      421.72     55.06 o


  -3   1  10      488.38      470.19     44.76 o


  -1   1  10      940.16      925.22     54.51 o


   1   1  10      108.40      115.66     39.85 o


   3   1  10      190.14      171.41     45.87 o


   5   1  10       21.85        0.00     55.40 o


 -12   2  10       16.74       12.75     54.24 o


 -10   2  10      670.74      650.28     49.44 o


  -8   2  10      100.89       39.39     36.06 o


  -6   2  10     2956.43     2938.58     65.07 o


  -4   2  10      647.30      596.39     43.39 o


  -2   2  10     2127.06     2168.09     68.71 o


   0   2  10     2379.29     2616.75     75.97 o


   2   2  10       12.61        3.48     39.81 o


   4   2  10      369.97      355.45     50.69 o


 -13   3  10       69.76      143.03     70.08 o


 -11   3  10      216.01      219.54     52.66 o


  -9   3  10       39.51       65.64     38.63 o


  -7   3  10      631.04      526.01     40.70 o


  -5   3  10        4.73       16.72     38.29 o


  -3   3  10      593.11      574.31     45.21 o


  -1   3  10       11.40       32.13     37.94 o


   1   3  10      175.39      124.91     56.15 o


   3   3  10        0.40        0.00     47.74 o


   5   3  10       11.59        0.00     57.18 o


 -12   4  10      270.49      323.75     58.47 o


 -10   4  10     1041.17     1236.42     62.95 o


  -8   4  10       69.69       83.73     36.91 o


  -6   4  10     4043.70     4074.57     79.04 o


  -4   4  10      429.53      374.59     37.62 o


  -2   4  10     2303.64     2145.85     86.61 o


   0   4  10     2225.14     2197.34    100.51 o


   2   4  10      429.96      416.11     45.52 o


   4   4  10     1216.14     1291.05    156.29 o


 -11   5  10      257.68      179.16     52.62 o


  -9   5  10      312.71      357.02     48.21 o


  -7   5  10     1124.46      981.42     46.64 o


  -5   5  10       83.90        0.00     30.14 o


  -3   5  10     1005.04     1001.82     53.87 o


  -1   5  10       15.86        0.00     37.08 o


   1   5  10      329.68      424.17     46.20 o


   3   5  10       20.60      159.01     54.44 o


   5   5  10        7.57        0.00     75.75 o


 -12   6  10       59.23      140.88     62.68 o


 -10   6  10      826.31      856.58     67.96 o


  -8   6  10      109.25      163.34     42.72 o


  -6   6  10     3472.40     3514.88     74.29 o


  -4   6  10      464.29      422.93     39.92 o


  -2   6  10     4211.60     3986.06     96.06 o


   0   6  10      670.66      770.95     65.04 o


   2   6  10      317.22      335.75     52.88 o


   4   6  10      184.71      153.75     74.47 o


 -11   7  10      162.96      128.57     60.59 o


  -9   7  10      249.32      213.39     48.09 o


  -7   7  10     1292.97     1250.35     50.58 o


  -5   7  10      501.01      489.91     39.17 o


  -3   7  10     2113.14     2033.87     70.90 o


  -1   7  10       82.01      125.60     40.60 o


   1   7  10      740.58      671.63     74.93 o


   3   7  10      139.86      103.52     71.56 o


   5   7  10       18.34        0.00     75.86 o


 -12   8  10      138.98      200.32     64.21 o


 -10   8  10      199.56      208.70     59.05 o


  -8   8  10      111.24      101.96     44.03 o


  -6   8  10      627.09      768.52     45.17 o


  -4   8  10      108.36       93.81     37.08 o


  -2   8  10      842.12      878.46     52.79 o


   0   8  10      465.18      444.13     66.62 o


   2   8  10        1.71        0.00     59.96 o


   4   8  10       54.59       70.85     74.82 o


 -11   9  10      304.59      266.16     64.11 o


  -9   9  10      212.87      193.96     57.65 o


  -7   9  10     1207.50     1314.64     59.89 o


  -5   9  10       40.02        0.00     34.23 o


  -3   9  10     1125.53     1097.61     58.23 o


  -1   9  10       61.67      173.75     47.47 o


   1   9  10      791.87      739.87     77.99 o


   3   9  10      107.56      274.14     73.86 o


 -10  10  10      118.63      146.54     60.99 o


  -8  10  10       92.00       79.09     45.94 o


  -6  10  10      426.50      483.94     47.59 o


  -4  10  10        0.79       60.05     39.08 o


  -2  10  10      315.96      258.68     52.73 o


   0  10  10      206.06       98.27     50.23 o


   2  10  10       22.89        0.00    101.30 o


   4  10  10       42.62       50.08     72.41 o


  -9  11  10      434.57      563.98     66.22 o


  -7  11  10     1214.69     1383.51     63.31 o


  -5  11  10      529.00      485.62     53.03 o


  -3  11  10     4079.00     3746.36    116.65 o


  -1  11  10       16.40        0.00     71.83 o


   1  11  10     1250.00     1024.04    118.46 o


   3  11  10       94.55       41.07     69.34 o


 -10  12  10        5.70        0.00     57.60 o


  -8  12  10      242.13      260.59     60.72 o


  -6  12  10       37.36       48.32     42.65 o


  -4  12  10       38.66        0.00     53.16 o


  -2  12  10       89.94       91.46     53.53 o


   0  12  10        9.29        0.00    106.37 o


   2  12  10        7.88       47.20     67.63 o


  -9  13  10      332.79      434.04     70.73 o


  -7  13  10      687.72      721.74     65.15 o


  -5  13  10      431.36      555.91     73.86 o


  -3  13  10      794.03     1008.35     69.80 o


  -1  13  10        9.90       52.54     62.53 o


   1  13  10      392.70      328.81     76.97 o


  -8  14  10       60.88       82.96     59.23 o


  -6  14  10        1.09       63.93     66.44 o


  -4  14  10      179.24      135.00     59.52 o


  -2  14  10        9.96        0.00     69.39 o


   0  14  10       30.11        0.00    110.48 o


  -7  15  10      498.72      778.89    154.92 o


  -5  15  10       38.16        0.00    161.25 o


  -3  15  10      409.59      448.48     71.51 o


  -1  15  10        2.99        2.02     64.03 o


  -6  16  10       40.78       39.39    106.10 o


  -4  16  10      251.09      231.12    122.33 o


 -11   1  11       24.33      105.66     45.96 o


  -9   1  11      460.21      413.64     43.80 o


  -7   1  11     1504.84     1669.05     63.81 o


  -5   1  11     3461.47     3094.29    102.87 o


  -3   1  11     1070.93     1092.59     57.74 o


  -1   1  11     1043.37     1112.66     55.95 o


   1   1  11       67.24        4.67     40.03 o


   3   1  11      310.47      263.41     49.76 o


   5   1  11       24.65        0.00     58.63 o


 -12   2  11      167.59      235.33     55.86 o


 -10   2  11      808.56      782.20     57.77 o


  -8   2  11      228.10      146.19     38.15 o


  -6   2  11      240.54      229.27     35.37 o


  -4   2  11      239.76      204.29     44.85 o


  -2   2  11       77.77       50.12     41.78 o


   0   2  11      369.84      456.20     46.90 o


   2   2  11       62.68       32.32     42.30 o


   4   2  11       40.63       48.57     59.54 o


 -11   3  11     1729.73     1862.92     75.48 o


  -9   3  11       77.81       11.68     39.24 o


  -7   3  11     2164.84     2259.08     62.44 o


  -5   3  11     1263.45     1177.36     62.62 o


  -3   3  11     1278.85     1304.32    111.80 o


  -1   3  11     1471.56     1582.83     65.40 o


   1   3  11        5.89        0.00     39.82 o


   3   3  11        6.51        0.00     56.74 o


 -12   4  11       38.00      155.93     56.74 o


 -10   4  11      142.01      143.82     48.72 o


  -8   4  11      401.37      450.77     42.78 o


  -6   4  11      202.85      211.73     36.67 o


  -4   4  11      261.71      221.76     46.82 o


  -2   4  11       58.69       79.49     43.04 o


   0   4  11      345.26      337.19     44.98 o


   2   4  11       99.52      200.72     57.33 o


   4   4  11      213.74       93.43     61.75 o


 -11   5  11      258.56      353.20     71.49 o


  -9   5  11        6.84       74.18     50.12 o


  -7   5  11     1676.25     1818.73     59.05 o


  -5   5  11      497.56      494.67     45.35 o


  -3   5  11     1269.46     1267.71     60.96 o


  -1   5  11     1600.78     1500.02     64.08 o


   1   5  11       65.47       41.62     81.88 o


   3   5  11      497.41      540.86     65.10 o


 -12   6  11      283.69      247.60     65.56 o


 -10   6  11       10.26       78.94     50.21 o


  -8   6  11      804.65      839.09     49.84 o


  -6   6  11      140.10       62.64     35.52 o


  -4   6  11     1197.25     1269.60     62.30 o


  -2   6  11     1885.69     1757.68     68.73 o


   0   6  11      205.19      267.68     46.02 o


   2   6  11      384.52      651.55    143.49 o


   4   6  11       24.91       65.76     73.88 o


 -11   7  11      491.69      412.14     58.21 o


  -9   7  11       20.53       23.09     46.40 o


  -7   7  11     1278.61     1352.24     55.10 o


  -5   7  11      917.74      926.40     58.48 o


  -3   7  11       43.51       60.72     42.24 o


  -1   7  11      570.47      568.16     49.75 o


   1   7  11       62.28       56.87     48.72 o


   3   7  11       90.07      110.36     80.99 o


 -10   8  11       97.21       84.02     49.09 o


  -8   8  11      291.57      311.95     49.14 o


  -6   8  11       45.61       23.66     46.99 o


  -4   8  11      650.28      747.55     56.55 o


  -2   8  11      150.20      155.18     43.29 o


   0   8  11      206.77      279.43     53.20 o


   2   8  11      133.89      105.77     96.83 o


 -11   9  11      165.42      247.64     65.18 o


  -9   9  11      147.66       18.34     49.38 o


  -7   9  11        8.63        0.00     42.92 o


  -5   9  11       79.92       51.76     43.55 o


  -3   9  11       40.43       40.39     43.27 o


  -1   9  11      203.81      204.07     55.78 o


   1   9  11        3.39        0.00     64.37 o


   3   9  11       65.54        0.00    103.84 o


 -10  10  11       85.65      129.05     61.72 o


  -8  10  11     2688.64     2602.55     83.36 o


  -6  10  11      129.70      107.29     71.87 o


  -4  10  11     3099.73     3243.56    116.89 o


  -2  10  11      410.08      412.87     57.30 o


   0  10  11      287.65      283.04     69.91 o


   2  10  11       84.50       88.48     69.23 o


  -9  11  11       44.60      124.64     58.84 o


  -7  11  11      228.80      301.99     51.43 o


  -5  11  11        0.20        0.00     88.67 o


  -3  11  11        1.43        0.00     52.36 o


  -1  11  11        8.26       71.75     51.88 o


   1  11  11       13.69       18.62     63.87 o


  -8  12  11     1074.94     1132.92     76.55 o


  -6  12  11       45.77       83.31     55.86 o


  -4  12  11     2710.20     2409.42    124.80 o


  -2  12  11       10.85      140.69     61.77 o


   0  12  11      615.53      528.31    125.84 o


  -7  13  11       77.61       51.44     55.86 o


  -5  13  11       44.43       38.50     67.45 o


  -3  13  11      273.61      289.08     69.85 o


  -1  13  11        0.20        0.00     60.32 o


  -6  14  11        2.18       89.89    119.19 o


  -4  14  11     1160.91     1285.20    170.93 o


  -2  14  11      103.39      122.28     66.77 o


  -5  15  11       80.28       98.44    123.18 o


  -3  15  11      104.45       86.31     80.51 o


 -12   0  12      151.08      218.93     72.75 o


 -10   0  12      179.42      141.72     61.33 o


  -8   0  12      248.62      292.29     58.61 o


  -6   0  12     1264.00     1231.31     97.79 o


  -4   0  12       19.14       31.22     63.23 o


  -2   0  12     1625.23     1701.84    119.19 o


   0   0  12       16.57        1.00     58.01 o


   2   0  12       90.53      239.40     71.24 o


 -11   1  12       76.86       93.53     45.73 o


  -9   1  12      230.09      217.72     41.98 o


  -7   1  12      403.92      312.89     39.89 o


  -5   1  12       11.90        0.00     44.19 o


  -3   1  12       23.93       99.13     46.03 o


  -1   1  12        0.21        9.86     41.99 o


   1   1  12       16.99        8.43     44.19 o


   3   1  12        2.53        0.00     47.83 o


 -12   2  12      714.45      732.14     71.71 o


 -10   2  12      840.27      830.92     52.31 o


  -8   2  12      882.08     1060.80     73.29 o


  -6   2  12     2563.72     2490.76     85.50 o


  -4   2  12      167.10      193.95     67.77 o


  -2   2  12     1027.30     1031.87     60.69 o


   0   2  12       68.15       52.89     42.97 o


   2   2  12      286.34      304.90     51.35 o


 -11   3  12        3.97        3.65     49.90 o


  -9   3  12       93.36       93.40     40.55 o


  -7   3  12       30.05       64.99     42.95 o


  -5   3  12      166.83      135.45     46.65 o


  -3   3  12      762.75      719.03     75.84 o


  -1   3  12        5.32       27.69     43.88 o


   1   3  12      279.77      352.37     51.10 o


   3   3  12        7.27        0.00     59.48 o


 -12   4  12       95.84      158.17     55.37 o


 -10   4  12      398.20      471.39     53.76 o


  -8   4  12      505.48      547.89     45.22 o


  -6   4  12     2252.28     2188.20     82.99 o


  -4   4  12       17.53       48.44     45.31 o


  -2   4  12      648.85      630.75     54.57 o


   0   4  12       61.63       82.94     77.47 o


   2   4  12      183.26      159.07     79.61 o


 -11   5  12       28.06       75.61     51.37 o


  -9   5  12      308.66      336.43     61.78 o


  -7   5  12      114.91       87.11     45.19 o


  -5   5  12      320.28      506.29     55.66 o


  -3   5  12      891.02      902.83     58.91 o


  -1   5  12      346.06      294.29     56.52 o


   1   5  12       91.65       65.30     70.72 o


   3   5  12       65.79        0.00     71.97 o


 -10   6  12       26.86       74.59     65.82 o


  -8   6  12      253.52      275.36     44.09 o


  -6   6  12      660.72      670.81     60.56 o


  -4   6  12       93.42       73.29     44.58 o


  -2   6  12     1111.76      980.43     78.03 o


   0   6  12        5.20        5.50     50.98 o


   2   6  12      309.25      259.81     63.34 o


 -11   7  12        0.00        0.00     71.34 o


  -9   7  12      665.48      757.05     58.57 o


  -7   7  12      162.57      121.12     46.83 o


  -5   7  12      237.99      280.05     53.05 o


  -3   7  12        6.93        0.00     41.88 o


  -1   7  12      190.94      172.52     54.16 o


   1   7  12      110.07      211.53     59.84 o


 -10   8  12       75.12       79.11     52.09 o


  -8   8  12      306.75      336.42     50.96 o


  -6   8  12      267.52      266.06     55.09 o


  -4   8  12      403.73      365.58     53.43 o


  -2   8  12      465.37      330.85     61.45 o


   0   8  12        5.86        0.00     50.51 o


   2   8  12       59.52      147.80     73.84 o


  -9   9  12      633.31      706.88     61.61 o


  -7   9  12        1.93      110.54     96.36 o


  -5   9  12     1222.14     1280.62     73.16 o


  -3   9  12      282.47      264.93     58.79 o


  -1   9  12      280.38      214.26     58.06 o


   1   9  12      196.99      202.70     73.66 o


 -10  10  12       10.13       12.19     60.50 o


  -8  10  12      221.37      179.51     64.94 o


  -6  10  12        0.96       41.61     62.75 o


  -4  10  12       84.56      155.97     59.16 o


  -2  10  12       20.45        0.00     50.75 o


   0  10  12        0.99        0.00     65.42 o


  -9  11  12      311.23      404.25     86.44 o


  -7  11  12      180.60      181.48     59.54 o


  -5  11  12      260.24      440.54     91.39 o


  -3  11  12      565.16      631.38    119.41 o


  -1  11  12      126.34       11.56     66.73 o


  -8  12  12       50.60        4.35     75.73 o


  -6  12  12        5.34      128.87    149.77 o


  -4  12  12       85.67        0.00     97.79 o


  -2  12  12       24.64        0.00     51.31 o


   0  12  12        0.40        0.00    101.54 o


  -7  13  12       39.74      206.04    106.13 o


  -5  13  12     1043.59     1106.41    108.30 o


  -3  13  12       27.01      112.11     65.24 o


  -4  14  12       23.01       56.87     70.41 o


 -11   1  13       18.54       90.60     47.25 o


  -9   1  13      142.59      273.84     50.14 o


  -7   1  13      735.41      846.16    112.26 o


  -5   1  13        8.49        0.00     47.12 o


  -3   1  13     1049.99     1107.70    106.01 o


  -1   1  13      135.59      128.48     47.92 o


   1   1  13      189.85      163.90     49.24 o


 -10   2  13      209.93      297.80     46.96 o


  -8   2  13      137.76      103.63     54.39 o


  -6   2  13       33.99       81.45     81.42 o


  -4   2  13       11.63        1.55     47.45 o


  -2   2  13       88.34        3.91     48.09 o


   0   2  13        6.30       25.09     52.04 o


   2   2  13        8.37       16.82     50.74 o


 -11   3  13      270.23      300.14     77.13 o


  -9   3  13      117.18      125.97     47.84 o


  -7   3  13     1049.64     1127.13    102.70 o


  -5   3  13        0.76        0.00     44.80 o


  -3   3  13     3016.14     2735.23     90.02 o


  -1   3  13       90.90       89.41     49.67 o


   1   3  13      442.56      414.51     66.13 o


 -10   4  13      200.84      259.97     52.45 o


  -8   4  13      132.25      145.08     54.74 o


  -6   4  13      563.87      593.86     81.76 o


  -4   4  13      143.89      176.83     51.31 o


  -2   4  13       70.09      127.81     52.38 o


   0   4  13      141.05      152.99     50.60 o


   2   4  13       45.85       54.45     60.68 o


 -11   5  13      463.59      534.51     59.04 o


  -9   5  13       95.96      240.15     51.78 o


  -7   5  13     1360.03     1267.82     73.10 o


  -5   5  13        0.84       45.87     48.91 o


  -3   5  13      671.32      857.59     98.72 o


  -1   5  13      490.37      500.21     55.74 o


   1   5  13        1.80        0.00     59.50 o


 -10   6  13       82.84      117.70     51.54 o


  -8   6  13        3.53        8.89     53.06 o


  -6   6  13      100.08      151.32     55.24 o


  -4   6  13       33.88       68.52     49.44 o


  -2   6  13       27.88       97.22     47.32 o


   0   6  13       80.42       83.58     56.66 o


  -9   7  13      241.71      235.59     60.46 o


  -7   7  13      307.15      287.57     58.82 o


  -5   7  13      248.26      361.76     57.36 o


  -3   7  13      281.10      356.90     54.56 o


  -1   7  13      124.35      109.36     57.97 o


   1   7  13       99.62      181.41     62.59 o


 -10   8  13      330.94      358.32     57.68 o


  -8   8  13      374.88      309.95     60.75 o


  -6   8  13      185.57      359.70     59.46 o


  -4   8  13      920.39     1004.01     79.71 o


  -2   8  13       53.79       92.70     56.39 o


   0   8  13      163.83      209.95    101.52 o


  -9   9  13      304.38      164.11     61.05 o


  -7   9  13      260.34      213.67     69.23 o


  -5   9  13        4.31        0.00     53.38 o


  -3   9  13       38.38      118.58     58.19 o


  -1   9  13        2.34        0.00     75.49 o


  -8  10  13       74.90       37.86     57.90 o


  -6  10  13      522.24      705.44     78.33 o


  -4  10  13      406.37      446.71     67.78 o


  -2  10  13       74.27       44.65     69.90 o


  -7  11  13        3.84        0.00     64.31 o


  -5  11  13      329.46      202.21     83.02 o


  -3  11  13       45.27      147.23     79.15 o


  -6  12  13       20.30      111.70     80.08 o


  -4  12  13      726.83      639.26    144.33 o


 -10   0  14       25.68       57.36    191.72 o


  -8   0  14     1059.60     1192.89    105.25 o


  -6   0  14       90.18       71.87     76.79 o


  -4   0  14     1304.84     1575.49    111.21 o


  -2   0  14      310.30      503.99     94.05 o


   0   0  14      102.03       13.11     70.98 o


 -11   1  14       32.45      104.12     50.92 o


  -9   1  14       11.61       25.07     56.98 o


  -7   1  14        2.41        7.53     52.45 o


  -5   1  14        2.64       32.25     50.52 o


  -3   1  14       44.41       14.32     50.88 o


  -1   1  14        1.35        0.00     50.15 o


 -10   2  14        0.10        0.00     58.05 o


  -8   2  14      705.18      751.89     68.68 o


  -6   2  14      172.88       95.80     53.38 o


  -4   2  14      781.94      962.06    102.35 o


  -2   2  14      142.57      148.75     52.25 o


   0   2  14       83.52       70.82     51.87 o


  -9   3  14      160.50      193.16     60.21 o


  -7   3  14       11.87       48.84     55.53 o


  -5   3  14       47.72       56.80     83.58 o


  -3   3  14      100.55       52.81     57.61 o


  -1   3  14       19.87       41.61     50.89 o


 -10   4  14        0.25       37.18     81.55 o


  -8   4  14      432.72      509.76     69.79 o


  -6   4  14      268.81      251.42     57.03 o


  -4   4  14       49.40       48.99     51.16 o


  -2   4  14       79.20      166.89     53.30 o


   0   4  14       19.32       30.27     59.27 o


  -9   5  14       37.01       33.95     59.40 o


  -7   5  14       96.47      100.45     57.90 o


  -5   5  14      122.23      116.59     53.11 o


  -3   5  14       45.53       60.59     50.23 o


  -1   5  14      126.06      133.29     59.82 o


  -8   6  14      130.91      192.67     60.55 o


  -6   6  14        3.30        0.00     53.00 o


  -4   6  14       78.84       47.56     52.22 o


  -2   6  14       55.02      130.38     52.81 o


  -9   7  14      393.28      469.91    104.01 o


  -7   7  14      245.65      247.49     60.40 o


  -5   7  14      703.46      720.14     65.68 o


  -3   7  14        0.08       11.06     50.31 o


  -1   7  14      194.85      286.39     63.88 o


  -8   8  14      175.61      186.74     70.56 o


  -6   8  14       13.30        4.94     68.36 o


  -4   8  14      108.74      153.78     53.85 o


  -2   8  14       68.03      123.54     58.54 o


  -7   9  14        8.86      130.82     99.89 o


  -5   9  14      299.60      421.13     63.41 o


  -3   9  14        3.84        6.53     61.59 o


  -6  10  14       15.72        0.00     66.79 o


  -4  10  14       58.52      158.25     61.69 o


  -9   1  15      364.70      542.32     69.37 o


  -7   1  15      120.17      103.98     58.67 o


  -5   1  15      125.66       99.89     55.55 o


  -3   1  15      150.95      246.99     59.10 o


  -8   2  15        4.77        0.00     56.24 o


  -6   2  15       83.72      130.48     56.61 o


  -4   2  15      107.37      111.98     55.40 o


  -2   2  15        9.13        0.00     53.08 o


  -9   3  15      111.49      188.06     62.26 o


  -7   3  15      183.68      151.96     57.37 o


  -5   3  15        8.20        0.00     56.20 o


  -3   3  15      381.67      433.87     61.99 o


  -8   4  15       32.66        0.00     68.32 o


  -6   4  15       46.57       79.38     56.71 o


  -4   4  15      155.49      137.50     56.76 o


  -2   4  15        4.26        0.00     53.47 o


  -7   5  15       83.15      115.51     58.67 o


  -5   5  15      443.79      425.71     72.86 o


  -3   5  15      169.32      203.50     58.17 o


  -8   6  15       10.34        0.00     80.85 o


  -6   6  15      376.48      356.46     62.55 o


  -4   6  15        5.96        0.00     56.02 o


  -7   7  15      174.20      189.94     61.86 o


  -5   7  15       71.89       73.74     64.98 o


  -6   0  16       32.75      189.96    110.61 o


  -5   1  16       32.68       59.37     59.30 o


 
